# Supplementary material for: Development of a multi-targeted metabolomics platform for semi-quantification of faecal metabolites: a proof-of-concept analysis in human faeces
Source: Microbiome Res Rep. 2026 Mar 26;5(1):7. doi: 10.20517/mrr.2025.85 (PMC13092893; doi:10.20517/mrr.2025.85)
Supplement: Supplementary file 1 [file mrr-5-1-7-SupplementaryMaterials.zip]

Archive with 2 entries (2 files):
- mrr4085-SupplementaryMaterials.pdf
- Supplementary Tables (1-7).xlsx
