# Supplementary material for: Development of a multi-targeted metabolomics platform for semi-quantification of faecal metabolites: a proof-of-concept analysis in human faeces
Source: Microbiome Res Rep. 2026 Mar 26;5(1):7. doi: 10.20517/mrr.2025.85 (PMC13092893; doi:10.20517/mrr.2025.85)
Supplement: Supplementary file 1 [file mrr-5-1-7-SupplementaryMaterials.zip › Supplementary Tables (1-7).xlsx]

## Sheet: Suppl Table 1
Supplementary Table 1. Characteristics of participants with CRC
Patient number	Age	Sex	Tumor site	Pathology
1	49	Male	Descending colon	Sessile serrated lesion
2	79	Female	Cecum	Intramucosal cancer
3	63	Male	Transverse colon	Intramucosal cancer
5	51	Male	Transverse colon	Intramucosal cancer
6	74	Female	Cecum	Sessile serrated lesion

## Sheet: Suppl Table 2
	Supplementary Table 2. Metabolites identified from mouse fecal metabolome detected by each analysis (values are normalized)
	Methods	Metabolites	GF1	GF2	GF3	GF4	GF5	GF6	GF7	GF8	ExGF1	ExGF2	ExGF3	ExGF4	ExGF5	ExGF6	ExGF7	ExGF8
	LC-TQMS (PFPP)	Cystine	0.0361446	1	0.0722892	0.0636833	0.0654045	0.091222	0.0567986	0.0533563	0.0292599	0.0258176	0.0120482	0.00516351	0.010327	0.00344234	0.00344234	0.0378657
	LC-TQMS (PFPP)	Asparagine	0.0776614	1	0.152269	0.212042	0.0933682	0.24651	0.132199	0.0562827	0.0628272	0.0776614	0.102967	0.0253054	0.056719	0.0287958	0.0157068	0.0689354
	LC-TQMS (PFPP)	Aspartic acid	0.0282573	0.299751	0.0402817	0.0656188	0.0450915	0.0879498	0.0434596	0.0241347	1	0.38813	0.276819	0.439406	0.422486	0.351885	0.142489	0.81534
	LC-TQMS (PFPP)	Serine	0.0651584	0.814027	0.10724	0.16267	0.0789593	0.18009	0.091629	0.0511312	0.852715	0.699774	0.497738	0.417195	0.40543	0.30362	0.180769	1
	LC-TQMS (PFPP)	Alanine	0.0500795	0.389507	0.0556439	0.067965	0.0302067	0.106916	0.0397456	0.0166932	0.74841	0.931638	0.621224	0.295707	0.412162	0.284976	0.244833	1
	LC-TQMS (PFPP)	4-Hydroxyproline	0.0811908	1	0.118178	0.167794	0.0496166	0.129454	0.201173	0.0126297	0.35724	0.223726	0.142535	0.09788	0.254849	0.0951737	0.0464592	0.233649
	LC-TQMS (PFPP)	Cystathionine	0.060241	1	0.144578	0.144578	0.0843373	0.0722892	0.156627	0.0843373	0.0722892	0.0240964	0.0481928	0.0481928	0.0722892	0.0843373	0.0120482	0.0843373
	LC-TQMS (PFPP)	Glycine	0.0569456	0.546592	0.080673	0.144953	0.0547886	0.151855	0.0918896	0.02761	0.877049	0.71484	0.407248	0.387403	0.393443	0.280846	0.241156	1
	LC-TQMS (PFPP)	Glutamine	0.11809	1	0.110919	0.146592	0.0560044	0.308977	0.0876827	0.0563674	0.213034	0.234728	0.402197	0.111373	0.148044	0.10629	0.022783	0.373332
	LC-TQMS (PFPP)	Threonine	0.131304	1	0.12832	0.135482	0.0453596	0.646374	0.0919129	0.0396896	0.283796	0.258729	0.28499	0.102656	0.0984781	0.0871382	0.0435691	0.289764
	LC-TQMS (PFPP)	Cysteine	0.109244	1	0.092437	0.0756303	0.0672269	0.756303	0.092437	0.0588235	0.243697	0.0588235	0.117647	0.0588235	0.0840336	0.109244	0.0168067	0.12605
	LC-TQMS (PFPP)	Dimethylglycine	0	0	0	0	0.00948276	0	0	0	0.749138	0.793966	0.900862	0.35431	0.737931	0.343103	0.323276	1
	LC-TQMS (PFPP)	Methionine sulfoxide	0.105882	1	0.105882	0.0588235	0.0823529	0.270588	0.0352941	0.0352941	0.258824	0.329412	0.294118	0.129412	0.164706	0.105882	0.0705882	0.482353
	LC-TQMS (PFPP)	Glutamic acid	0.0755574	0.82948	0.09455	0.0895954	0.0739059	0.358382	0.0672998	0.0553262	0.550784	0.890173	0.251445	0.221718	0.375723	0.232865	0.300578	1
	LC-TQMS (PFPP)	Citrulline	0	0	0	0	0	0	0	0	0.637681	0.956522	0.521739	0.594203	0.42029	0.405797	0.637681	1
	LC-TQMS (PFPP)	Guanosine monophosphate	0	0	0	0	0	0	0	0	0.129496	0.0503597	0.00719424	1	0.654676	0.589928	0.0647482	0.798561
	LC-TQMS (PFPP)	Proline	0.154045	1	0.0855182	0.208451	0.062282	0.0994711	0.321256	0.0185664	0.345899	0.246934	0.115618	0.164116	0.206875	0.12884	0.0811297	0.339766
	LC-TQMS (PFPP)	Ornithine	0.0147059	0	0	0	0	0	0	0	1	0.541667	0.441176	0.303922	0.252451	0.232843	0.220588	0.468137
	LC-TQMS (PFPP)	2-Aminobutyric acid	0	0	0	0.03657	0	0	0	0	0.601513	0.630517	0.838588	0.319042	0.697352	0.293821	0.321564	1
	LC-TQMS (PFPP)	Lysine	0.0905257	0.704795	0.0968804	0.203466	0.0638359	0.211207	0.125765	0.0464471	0.73859	0.751127	0.426979	0.368689	0.567129	0.274003	0.301155	1
	LC-TQMS (PFPP)	Histidine	0.0981854	1	0.119707	0.267408	0.116191	0.274019	0.142214	0.0711774	0.357716	0.392601	0.236883	0.221831	0.239837	0.190463	0.0869321	0.476298
	LC-TQMS (PFPP)	Adenosine monophosphate	0	0	0	0	0	0	0	0	0.378378	0.0630631	0.855856	0.81982	0.378378	0.225225	0.0540541	1
	LC-TQMS (PFPP)	Uracil	0	0.0809147	0.00527704	0	0	0	0	0	0.824978	1	0.287599	0.448549	0.372032	0.24978	0.353562	0.942832
	LC-TQMS (PFPP)	Argininosuccinic acid	0.0585106	1	0.0957447	0.164894	0.117021	0.265957	0.223404	0.0691489	0	0.00531915	0	0.0159574	0.0319149	0.0212766	0	0
	LC-TQMS (PFPP)	Thymidine monophosphate	0	0	0	0	0	0	0	0	0.322917	0.270833	0.46875	0.239583	0.28125	0.177083	0.125	1
	LC-TQMS (PFPP)	Arginine	0.101587	1	0.131754	0.321783	0.102011	0.132966	0.145445	0.0500363	0.0806276	0.660407	0.218864	0.15441	0.0988612	0.144899	0.117701	0.828507
	LC-TQMS (PFPP)	Creatine	0.0485229	1	0.0829171	0.132011	0.0744969	0.0476666	0.161553	0.0231197	0	0.0181247	0.0286856	0.00256886	0.00385329	0.00670758	0	0
	LC-TQMS (PFPP)	4-Aminobutyric acid	0.0678825	0.671733	0.0628166	0.0982776	0.04154	0.0547112	0.160081	0.0111449	1	0.362715	0.212766	0.228977	0.929078	0.4154	0.158055	0.502533
	LC-TQMS (PFPP)	Cytosine	0.243602	1	0.0985782	0.0559242	0.00758294	0.0180095	0.0483412	0.014218	0.0199052	0.0236967	0.0236967	0.211374	0.161137	0.0549763	0.00663507	0.00379147
	LC-TQMS (PFPP)	Nicotinic acid	0.00391134	0.0591047	0.00391134	0.0065189	0	0	0.00825728	0	0.735332	1	0.249457	0.296827	0.460235	0.231204	0.369839	0.939157
	LC-TQMS (PFPP)	Hypoxanthine	0.00826446	0.101928	0	0	0	0.0214876	0	0	0.601653	1	0.247383	0.285399	0.294766	0.147658	0.321763	0.956474
	LC-TQMS (PFPP)	Choline	0.0661706	1	0.129594	0.145049	0.147224	0.332799	0.162335	0.066514	0.223354	0.0796795	0.0626216	0.0862049	0.113223	0.0742988	0.0359473	0.121236
	LC-TQMS (PFPP)	Uridine	0.0425909	1	0.115173	0.145697	0.167347	0.151375	0.136823	0.103993	0.0896185	0.0878438	0.044543	0.054126	0.0580302	0.0578527	0.0282165	0.120852
	LC-TQMS (PFPP)	Valine	0.0848673	1	0.133898	0.201769	0.0834846	0.159076	0.106992	0.0468989	0.590442	0.763201	0.656209	0.313917	0.289834	0.218852	0.16452	0.936882
	LC-TQMS (PFPP)	Creatinine	0.0942656	1	0.0862005	0.1101	0.0463929	0.109434	0.0969293	0.027599	0.00917499	0.00436552	0.0112468	0.00377358	0.0158343	0.0113947	0.00207177	0.00318165
	LC-TQMS (PFPP)	Norepinephrine	0	0	0.112245	0.132653	0.153061	0.147959	0	0.0612245	1	0.311224	0.244898	0.285714	0.535714	0.331633	0.158163	0.311224
	LC-TQMS (PFPP)	Carnitine	0.0675505	1	0.0871212	0.105429	0.0429293	0.0637626	0.094697	0.0359848	0.11553	0	0.0473485	0.0277778	0.147727	0.0505051	0.00883838	0.0233586
	LC-TQMS (PFPP)	Methionine	0.0415919	0.448235	0.056553	0.0843806	0.0439856	0.067325	0.0463794	0.024237	0.373429	0.863854	0.473668	0.262717	0.239078	0.17684	0.195093	1
	LC-TQMS (PFPP)	Niacinamide	0.0534979	1	0.0987654	0.12963	0.00617284	0.0432099	0.0987654	0.0205761	0	0	0	0.0226337	0.0102881	0.00617284	0.0102881	0.0205761
	LC-TQMS (PFPP)	Thymine	0	0	0	0	0	0	0	0	0.864286	1	0.228571	0.464286	0.407143	0.207143	0.364286	0.678571
	LC-TQMS (PFPP)	Histamine	0.0472222	1	0.1	0.175	0.155556	0.225	0.172222	0.0416667	0.191667	0.241667	0.130556	0.0555556	0.0916667	0.05	0.0583333	0.252778
	LC-TQMS (PFPP)	Thymidine	0.0687831	1	0.164021	0.222222	0.174603	0.216931	0.259259	0.100529	0.333333	0.248677	0.148148	0.269841	0.253968	0.185185	0.0529101	0.248677
	LC-TQMS (PFPP)	Guanosine	0.0504471	1	0.121647	0.154212	0.193503	0.206874	0.154294	0.0942499	0.0210811	0.0252645	0.023788	0.0364203	0.0155853	0.0222295	0.0105816	0.0753835
	LC-TQMS (PFPP)	Inosine	0.0515464	1	0.115347	0.154639	0.191986	0.177786	0.143746	0.0709979	0.0219802	0.148026	0.0480451	0.0515464	0.0213966	0.032484	0.10212	0.27446
	LC-TQMS (PFPP)	Pantothenic acid	0.042268	0.421649	0.0237113	0.0195876	0.00927835	0.0134021	0.028866	0.00618557	0.650515	0.53299	0.146392	0.320619	0.558763	0.242268	0.221649	1
	LC-TQMS (PFPP)	Cytidine	0.0462011	1	0.116741	0.19272	0.128588	0.187604	0.163211	0.0436164	0.190835	0.238867	0.142319	0.0517473	0.100695	0.0645092	0.0562705	0.182758
	LC-TQMS (PFPP)	Adenine	0.0692641	0.735931	0.0865801	0.147186	0.0822511	0.0952381	0.125541	0.04329	0.489177	0.78355	0.445887	0.160173	0.186147	0.103896	0.177489	1
	LC-TQMS (PFPP)	Tyrosine	0.065725	0.672414	0.0864977	0.13494	0.0732032	0.113461	0.0784379	0.036103	0.461072	0.897757	0.615538	0.233818	0.234192	0.18629	0.189406	1
	LC-TQMS (PFPP)	Adenosine	0.0158371	0.254148	0.0241327	0.0248869	0.0369532	0.0346908	0.040724	0.0135747	1	0.502262	0.855958	0.803922	0.658371	0.895928	0.209653	0.80543
	LC-TQMS (PFPP)	Symmetric dimethylarginine	0.0836207	1	0.108621	0.117241	0.0448276	0.0836207	0.100862	0.0327586	0.0836207	0.109483	0.0689655	0.0275862	0.087931	0.0344828	0.037069	0.0913793
	LC-TQMS (PFPP)	Epinephrine	0.0599251	0.906367	0.0636704	0.0636704	0.0599251	0	0.11236	0	1	0.205993	0.337079	0.453184	0.801498	0.363296	0.0749064	0.355805
	LC-TQMS (PFPP)	Isoleucine	0.0884424	1	0.115592	0.173296	0.0678495	0.139388	0.0974309	0.0385699	0.44736	0.701134	0.487993	0.267642	0.223571	0.188707	0.137594	0.920663
	LC-TQMS (PFPP)	Leucine	0.0890069	1	0.112435	0.167945	0.0774062	0.138798	0.098514	0.0380178	0.46134	0.703918	0.514045	0.256995	0.216809	0.185244	0.152633	0.853292
	LC-TQMS (PFPP)	Phenylalanine	0.0856122	0.862719	0.111194	0.164143	0.0818581	0.130593	0.0873206	0.0445876	0.521012	0.861416	0.551753	0.26068	0.236437	0.191163	0.18379	1
	LC-TQMS (PFPP)	Kynurenine	0.0172414	1	0.103448	0.0517241	0	0	0	0.0172414	0.5	0.137931	0.189655	0.155172	0.258621	0.189655	0.0862069	0.344828
	LC-TQMS (PFPP)	Acetylcarnitine	0.0562249	1	0.0963855	0.125837	0.120482	0.124498	0.140562	0.0776439	0.0160643	0.0120482	0.0267738	0.00267738	0.0883534	0.0950469	0.00267738	0.0120482
	LC-TQMS (PFPP)	Tryptophan	0.0865104	1	0.121037	0.182941	0.104795	0.21489	0.115785	0.0605913	0.448454	0.488815	0.337775	0.161544	0.239302	0.160134	0.0981327	0.61807
	LC-TQMS (PFPP)	Serotonin	0.0547945	0.840183	0.0913242	0.118721	0.182648	0.287671	0.118721	0.0547945	1	0.420091	0.260274	0.726027	0.771689	0.347032	0.0684932	0.703196
	LC-TQMS (PFPP)	Allantoin	0.122699	1	0.0828221	0.131902	0.0398773	0.141104	0.0613497	0.0337423	0.00306748	0.00306748	0.00306748	0.00306748	0.00920245	0.0276074	0	0.00306748
	LC-TQMS (PFPP)	2-Ketoglutaric acid	0.0501931	1	0.0965251	0	0	0	0.0637066	0	0	0.677606	0	0.156371	0	0	0.602317	0.42278
	LC-TQMS (PFPP)	Malic acid	0.0156863	0.0509804	0.00392157	0.0156863	0.0156863	0.00784314	0.00784314	0.00392157	1	0.188235	0.196078	0.733333	0.819608	0.819608	0.223529	0.619608
	LC-TQMS (PFPP)	Pyruvic acid	0.0413223	1	0.103306	0.115702	0	0	0	0	0.520661	0.487603	0.165289	0.202479	0.190083	0.165289	0.243802	0.578512
	LC-TQMS (PFPP)	Orotic acid	0.0562249	0.911647	0.064257	0.662651	0.293173	1	0.702811	0.15261	0	0	0	0	0.0401606	0	0.0200803	0.0401606
	LC-TQMS (PFPP)	Lactic acid	0.112792	1	0.165062	0.141678	0.133884	0.0990371	0.166437	0.0586887	0.946813	0.512609	0.591472	0.309491	0.737735	0.51536	0.197616	0.292985
	LC-TQMS (PFPP)	Uric acid	0.0875513	1	0.123119	0.138167	0.0971272	0.142271	0.131327	0.0615595	0.102599	0.0424077	0.0218878	0.0136799	0.0588235	0.0506156	0.0232558	0.0328317
	LC-TQMS (PFPP)	Citric acid	0.0915751	1	0.380952	0.0989011	0.0586081	0.0512821	0.0989011	0.0512821	0.208791	0.0695971	0.0586081	0.0769231	0.234432	0.124542	0.03663	0.157509
	LC-TQMS (PFPP)	Aconitic acid	0.198473	1	0.0572519	0.0419847	0.0114504	0.0152672	0.0725191	0.0458015	0.0248092	0.00572519	0	0.0114504	0.00763359	0.019084	0.00381679	0
	LC-TQMS (PFPP)	Succinic acid	0.00491763	0.104746	0.0191788	0.0039341	0.00122941	0.00122941	0.0066388	0.00172117	0.705434	0.104254	0.269486	0.103762	1	0.191296	0.0730268	0.134743
	LC-TQMS (PFPP)	Xanthine	0.0146843	0.395007	0.0469897	0.0646109	0.0367107	0.0734214	0.0660793	0.0264317	0.553598	1	0.28928	0.227606	0.264317	0.237885	0.312775	0.744493
	LC-TQMS (PFPP)	Fumaric acid	0	0	0	0	0	0	0	0	1	0.0585366	0.146341	0.402439	0.382927	0.421951	0.0243902	0.256098
	LC-TQMS (PFPP)	Guanine	0.0298507	0.477612	0.0149254	0	0.0298507	0.0597015	0.0298507	0.0149254	0.776119	0.552239	0.432836	1	0.223881	0.179104	0.0895522	0.895522
	LC-TQMS (ion-pair)	Lysine	0.130435	0.152174	0.152174	0.108696	0.0869565	0.130435	0.0869565	0.108696	0.152174	1	0.5	0.282609	0.173913	0.108696	0.847826	0.630435
	LC-TQMS (ion-pair)	Arginine	0.333333	0.253333	0.306667	0.373333	0.186667	0.146667	0.16	0.2	0.0533333	1	0.533333	0.186667	0.08	0.2	0.32	0.653333
	LC-TQMS (ion-pair)	Histidine	0.825	0.8	0.825	0.65	0.55	0.625	0.525	0.65	0.925	1	0.875	0.8	0.8	0.85	0.675	0.8
	LC-TQMS (ion-pair)	Glycine	0.7	0.6	0.6	0.6	0.4	0.4	0.3	0.3	0.7	1	0.7	0.5	0.4	0.5	0.9	1
	LC-TQMS (ion-pair)	Serine	0.496	0.392	0.488	0.472	0.352	0.368	0.272	0.4	0.6	0.96	0.752	0.504	0.392	0.416	0.704	1
	LC-TQMS (ion-pair)	Asparagine	0.824742	0.793814	1	0.938144	0.71134	0.835052	0.587629	0.814433	0.0206186	0.103093	0.226804	0.0103093	0.0206186	0.0206186	0.0412371	0.103093
	LC-TQMS (ion-pair)	Alanine	0.215909	0.227273	0.215909	0.181818	0.159091	0.159091	0.147727	0.136364	0.545455	0.909091	0.659091	0.340909	0.318182	0.284091	1	0.795455
	LC-TQMS (ion-pair)	Glutamine	0.460606	0.424242	0.551515	0.545455	0.527273	0.412121	0.290909	0.490909	0.206061	1	0.884848	0.230303	0.224242	0.218182	0.436364	0.969697
	LC-TQMS (ion-pair)	Threonine	0.609971	0.601173	0.841642	0.797654	0.498534	0.71261	0.527859	0.609971	0.348974	1	0.621701	0.331378	0.217009	0.26393	0.739003	0.906158
	LC-TQMS (ion-pair)	Cysteine	1	1	1	0	1	1	1	1	1	0	0	0	0	0	0	0
	LC-TQMS (ion-pair)	Methionine sulfone	1	0.777778	0.777778	0.222222	0.444444	0.222222	0.333333	0.333333	0.222222	0.222222	0.222222	0.111111	0.222222	0.222222	0.222222	0.333333
	LC-TQMS (ion-pair)	Methionine	0.122772	0.128713	0.112871	0.110891	0.0930693	0.0792079	0.0633663	0.0930693	0.247525	1	0.586139	0.336634	0.231683	0.253465	0.631683	0.813861
	LC-TQMS (ion-pair)	Tyrosine	0.176375	0.192557	0.168285	0.165049	0.147249	0.127832	0.0970874	0.145631	0.2589	1	0.794498	0.34466	0.237864	0.270227	0.632686	0.796117
	LC-TQMS (ion-pair)	Glutamic acid	0.207411	0.247353	0.243503	0.164581	0.185274	0.186477	0.117661	0.215833	0.392204	0.932146	0.34769	0.381617	0.38667	0.310395	1	0.823388
	LC-TQMS (ion-pair)	Aspartic acid	0.238007	0.262915	0.265683	0.218635	0.244465	0.215867	0.147601	0.252768	0.785978	0.654059	0.548893	0.73893	0.598708	0.667897	0.679889	1
	LC-TQMS (ion-pair)	Phenylalanine	0.258278	0.25544	0.238411	0.228004	0.171239	0.166509	0.12299	0.184484	0.300851	1	0.781457	0.397351	0.258278	0.304636	0.596026	0.803217
	LC-TQMS (ion-pair)	Glucose 6-phosphate	0	0	0	0	0	0	0	0	0	1	0.181387	0	0	0	0.0172589	0.0108291
	LC-TQMS (ion-pair)	Ribose 5-phosphate	0	0	0	0	0	0	0	0	0.0833333	1	0.489583	0.0833333	0.09375	0.0729167	0.90625	0.291667
	LC-TQMS (ion-pair)	Sedoheptulose 7-phosphate	0	0	0	0	0	0	0	0	0.00470219	1	0.106061	0.00626959	0.00365726	0.00574713	0.107106	0.0376176
	LC-TQMS (ion-pair)	Fructose 6-phosphate	0	0	0	0	0	0	0	0	0	1	0.148744	0	0.00321958	0.00321958	0.0444301	0.0231809
	LC-TQMS (ion-pair)	Tryptophan	0.342262	0.389881	0.395833	0.392857	0.33631	0.330357	0.208333	0.372024	0.327381	1	0.934524	0.392857	0.318452	0.345238	0.52381	0.848214
	LC-TQMS (ion-pair)	Glycerol 3-phosphate	0.097561	0.107317	0.0536585	0.0390244	0.0731707	0.0487805	0.0439024	0.097561	0.253659	1	0.873171	0.4	0.287805	0.404878	0.892683	0.565854
	LC-TQMS (ion-pair)	Glucose 1-phosphate	0	0.0131579	0	0.00877193	0	0	0	0.00877193	0.00877193	0.596491	0.192982	0.0482456	0.0263158	0.0307018	1	0.820175
	LC-TQMS (ion-pair)	Glyceraldehyde 3-phosphate	0	0	0	0	0	0	0	0	0.171004	1	0.356877	0.174721	0.208178	0.0892193	0.802974	0.263941
	LC-TQMS (ion-pair)	Ribulose 5-phosphate	0	0	0	0	0	0	0	0	0.109848	0.435606	0.344697	0.242424	0.162879	0.189394	1	0.564394
	LC-TQMS (ion-pair)	Pyruvic acid	0	0.333333	0.333333	0	0	0	0	0	0.666667	1	0.333333	0.333333	0.333333	0.333333	1	0.666667
	LC-TQMS (ion-pair)	Cytidine monophosphate	0.00732601	0.010989	0.003663	0.003663	0.010989	0	0.00732601	0.003663	0.142857	0.0915751	1	0.666667	0.263736	0.395604	0.106227	0.556777
	LC-TQMS (ion-pair)	Uridine monophosphate	0	0	0	0	0	0	0	0	0.115385	0.103846	1	0.565385	0.192308	0.238462	0.0961538	0.607692
	LC-TQMS (ion-pair)	Guanosine monophosphate	0	0	0	0	0	0	0	0	0.0830325	0.0541516	1	0.458484	0.194946	0.223827	0.0685921	0.299639
	LC-TQMS (ion-pair)	Thymidine monophosphate	0	0	0	0	0	0	0	0	0.160075	0.323917	0.531073	0.52919	0.193974	0.210923	0.427495	1
	LC-TQMS (ion-pair)	Adenosine monophosphate	0	0	0	0	0	0	0	0	0.0883978	0.0552486	1	0.497238	0.138122	0.187845	0.0773481	0.39779
	LC-TQMS (ion-pair)	Guanosine 3',5'-cyclic monophosphate	1	0.5	0.5	0.5	0.5	0.333333	0.666667	0.333333	0	0	0	0	0	0	0	0
	LC-TQMS (ion-pair)	Adenosine 3',5'-cyclic monophosphate	1	0.714286	0.285714	0.0714286	0.0714286	0.0714286	0.285714	0.142857	0	0	0	0	0	0	0	0
	LC-TQMS (ion-pair)	Cytidine diphosphate	0.5	0.5	1	0.625	0.75	0.75	0.875	1	0.625	0.625	0.5	0.625	0.875	0.875	0.375	0.625
	LC-TQMS (ion-pair)	6-Phosphogluconic acid	0.64	1	0.4	0.36	0.4	0.4	0.44	0.56	0.56	0.92	0.32	0.56	0.68	0.64	0.72	0.36
	LC-TQMS (ion-pair)	Uridine diphosphate	0.919075	0.722543	0.884393	0.872832	0.83237	0.884393	0.83237	0.907514	0.901734	0.763006	1	0.797688	0.763006	0.768786	0.710983	0.745665
	LC-TQMS (ion-pair)	3-Phosphoglyceric acid	0.183099	0.183099	0.197183	0.21831	0.204225	0.239437	0.211268	0.246479	0.316901	0.429577	0.352113	0.267606	0.359155	0.246479	1	0.309859
	LC-TQMS (ion-pair)	Fructose 1,6-bisphosphate	0	0	0	0	0	0	0	0	0.909091	0.636364	0.454545	0.636364	0.727273	0.454545	1	1
	LC-TQMS (ion-pair)	Phosphoenolpyruvic acid	0	0	0	0	0	0	0	0	0	0.125	0	0	0	0	1	0
	LC-TQMS (ion-pair)	Cytidine triphosphate	0	0	0	0	0	0	0	0	0	0.75	0.875	0	0	0	1	0.125
	LC-TQMS (ion-pair)	Guanosine triphosphate	0	0	0	0	0	0	0	0	0	1	0.818182	0	0	0	0.636364	0
	LC-TQMS (ion-pair)	Uridine triphosphate	0	0	0	0	0	0	0	0	0.047619	0.571429	1	0.0952381	0.047619	0	0.571429	0.142857
	LC-TQMS (ion-pair)	NADPH	0	0	0	0	0	0	0	0	0.6	0.4	0.2	0.6	0.4	1	0.6	0.4
	Chiral amino acids	D-Ala	0	0	0	0	0	0	0	0	0.470655	1	0.48661	0.367521	0.390883	0.312251	0.730484	0.739601
	Chiral amino acids	D-Arg	0.00950119	0.0118765	0.0190024	0.00950119	0.00950119	0.00950119	0.00950119	0.0166271	0.0213777	0.313539	0.0617577	0.106888	0.0617577	0.0546318	1	0.562945
	Chiral amino acids	D-Asn	0.205882	0.205882	0.176471	0.117647	0.0882353	0.176471	0.117647	0.0882353	0.0882353	0.294118	0.0882353	0.117647	0.117647	0.0588235	1	0.323529
	Chiral amino acids	D-Asp	0.00509005	0.00469851	0.00704777	0.00509005	0.0054816	0.0054816	0.00313234	0.00430697	0.460454	1	0.158966	0.306969	0.332028	0.386453	0.365701	0.285826
	Chiral amino acids	D-Cys	0	0	0	0	0	0	0	0	0.25	0.25	0	0.0833333	0.5	0.25	0.833333	1
	Chiral amino acids	D-Gln	0.0207254	0.0207254	0.0207254	0.015544	0.015544	0.0103627	0.0103627	0.0103627	0.0621762	0.362694	0.0362694	0.0414508	0.0673575	0.0259067	1	0.466321
	Chiral amino acids	D-Glu	0.00101163	0.000758725	0.00126454	0.000505817	0.000758725	0.00126454	0.000505817	0.000758725	0.20435	0.995953	0.10344	0.112291	0.242792	0.15478	0.297926	1
	Chiral amino acids	D-His	0.00689655	0.0241379	0.0137931	0.0137931	0.0103448	0.0206897	0.0103448	0.0103448	0.0689655	0.351724	0.062069	0.0448276	0.0586207	0.0448276	1	0.47931
	Chiral amino acids	D-allo-Ile	0	0	0	0	0	0	0	0	0.0914286	0.48	0.291429	0	0.274286	0.102857	1	0.594286
	Chiral amino acids	D-Leu	0	0	0	0	0	0	0	0	0.0378549	0.359621	0.205047	0.0189274	0.100946	0.0410095	1	0.192429
	Chiral amino acids	D-Lys	0	0	0	0	0	0	0	0	0.0450771	0.188612	0.0177936	0.0344009	0.0557533	0.0189798	1	0.269276
	Chiral amino acids	D-Met	0.0298507	0.0223881	0.0373134	0.0298507	0.0223881	0	0.00746269	0	0.171642	0.716418	0.171642	0.0522388	0.104478	0.0447761	1	0.485075
	Chiral amino acids	D-Phe	0	0	0	0	0	0	0	0	0.0381679	0.236641	0.0916031	0.0152672	0.0916031	0.0534351	1	0.320611
	Chiral amino acids	D-Ser	0	0	0	0	0	0	0	0	0.374459	0.439394	0.0930736	0.300866	0.123377	0.207792	1	0.649351
	Chiral amino acids	D-allo-Thr	0	0	0	0	0	0	0	0	0.38	1	0	0	0.34	0	0	0
	Chiral amino acids	D-Trp	0.0384615	0.0384615	0.0384615	0.0384615	0.0384615	0.0384615	0.0384615	0.0769231	0.153846	0.384615	0.115385	0.0769231	0.230769	0.0384615	1	0.538462
	Chiral amino acids	D-Tyr	0	0	0	0	0	0	0	0	0.0772947	0.0772947	0.0676329	0.0241546	0.0966184	0.057971	1	0.217391
	Chiral amino acids	D-Val	0.0698529	0.0551471	0.0294118	0.0220588	0.00735294	0	0.0147059	0.0183824	0.191176	0.441176	0.375	0.0625	1	0.650735	0.573529	0.319853
	Chiral amino acids	L-Ala	0.198898	0.134269	0.136774	0.204409	0.110721	0.10521	0.0846693	0.0981964	0.458417	1	0.927856	0.507515	0.449399	0.452405	0.614228	0.662325
	Chiral amino acids	L-Arg	0.328782	0.211134	0.288866	0.442752	0.19354	0.159401	0.152836	0.193015	0.0953256	1	0.866334	0.362658	0.186975	0.409926	0.275735	0.798319
	Chiral amino acids	L-Asn	0.578212	0.434358	0.587989	0.74162	0.403631	0.560056	0.294693	0.51676	0.115922	0.364525	0.23743	0.125698	0.195531	0.148045	1	0.604749
	Chiral amino acids	L-Asp	0.134168	0.0995081	0.109347	0.136181	0.118962	0.112701	0.0664132	0.125894	0.472943	1	0.383497	0.520125	0.453041	0.495751	0.267665	0.653399
	Chiral amino acids	L-Cys	0.125	0.075	0.075	0.1	0.175	0.125	0.1	0.1125	0.25	0.3	0.15	0.225	0.3	0.225	1	0.6625
	Chiral amino acids	L-Gln	0.24244	0.169859	0.24244	0.311996	0.213206	0.207157	0.117944	0.232863	0.0806452	0.885081	0.375	0.156754	0.180444	0.173891	0.998992	1
	Chiral amino acids	L-Glu	0.139068	0.108923	0.12701	0.128135	0.110932	0.122749	0.0660772	0.13537	0.2959	1	0.277492	0.363505	0.343489	0.276286	0.873473	0.720257
	Chiral amino acids	Gly	0.542066	0.379127	0.402556	0.470714	0.261981	0.266241	0.212993	0.269436	0.899894	1	0.948882	0.734824	0.696486	0.669862	0.525027	0.805112
	Chiral amino acids	L-His	0.160377	0.122642	0.130503	0.198113	0.117925	0.138365	0.0801887	0.13522	0.144654	0.900943	0.298742	0.205975	0.177673	0.213836	1	0.842767
	Chiral amino acids	L-Ile	0.313317	0.190799	0.20339	0.31138	0.1477	0.172397	0.124455	0.153027	0.312349	1	0.829056	0.546247	0.368039	0.433414	0.405811	0.845521
	Chiral amino acids	L-allo-Ile	0	0	0	0	0	0	0	0	0.390909	1	0.136364	0.236364	0.145455	0.136364	0.5	0.736364
	Chiral amino acids	L-Leu	0.280135	0.178881	0.181774	0.284474	0.162006	0.16972	0.117165	0.153809	0.314368	0.921408	1	0.53134	0.352459	0.418997	0.392478	0.756509
	Chiral amino acids	L-Lys	0.145713	0.105726	0.13299	0.187216	0.0872463	0.101484	0.0833081	0.0963344	0.545895	1	0.81036	0.589518	0.780067	0.486216	0.924265	0.685247
	Chiral amino acids	L-Met	0.0230093	0.0173216	0.0188728	0.0258532	0.00517063	0.000517063	0	0.00155119	0.0749741	1	0.209411	0.0930714	0.0628232	0.0328335	0.877456	0.737332
	Chiral amino acids	L-Phe	0.0644686	0.0407073	0.0431019	0.063916	0.0377602	0.0410757	0.0252348	0.0440228	0.100939	1	0.284767	0.151593	0.106465	0.122306	0.142383	0.844354
	Chiral amino acids	DL-Pro	0.154143	0.0870787	0.0726826	0.10007	0.0466994	0.0344101	0.126756	0.0270365	0.128862	0.536166	0.116573	0.10323	0.11868	0.102528	1	0.79986
	Chiral amino acids	L-Ser	0.553079	0.417009	0.490909	0.614076	0.37478	0.41173	0.251026	0.421114	0.629912	0.670968	1	0.812903	0.748387	0.779472	0.377126	0.626393
	Chiral amino acids	L-Thr	0.61965	0.522144	0.803498	1	0.460365	0.811314	0.480461	0.61444	0.45776	0.67808	0.748418	0.64198	0.48195	0.550428	0.430592	0.558243
	Chiral amino acids	L-Trp	0.0818438	0.060207	0.084666	0.10254	0.0639699	0.0649106	0.0376294	0.0761994	0.130762	0.838194	0.319849	0.149577	0.142992	0.131703	1	0.759172
	Chiral amino acids	L-Tyr	0.0458368	0.0341303	0.0366035	0.0511129	0.0354493	0.0328112	0.0199505	0.037263	0.102885	1	0.306018	0.148228	0.111459	0.119538	0.182688	0.872218
	Chiral amino acids	L-Val	0.28447	0.190671	0.207073	0.330087	0.173757	0.193234	0.124552	0.17632	0.384931	0.977447	1	0.550487	0.403895	0.455151	0.475141	0.79959
	SCFA	Lactic acid	0.850631	0.283596	0.10142	0.033123	0.0630915	0.0205047	0.380915	0.0365931	0.0888013	0.152524	1	0.0470032	0.0335962	0.0518927	0.0518927	0.0386435
	SCFA	β-Hydroxybutyric acid	0	0	0	0	0	0	0	0	0	0.857143	1	0	0.828571	0	0	0.385714
	SCFA	Acetic acid	0.00539255	0.00315761	0.00383425	0.0030756	0.00291157	0.00225544	0.00533104	0.00266552	0.975641	0.823502	0.827931	1	0.658855	0.262574	0.818991	0.665929
	SCFA	Propionic acid	0	0	0	0	0	0	0	0	1	0.612143	0.800165	0.889268	0.504291	0.392442	0.489362	0.40355
	SCFA	Isobutyric acid	0	0	0	0	0	0	0	0	0.643357	0.573427	0.505051	0.972028	0.63481	0.359751	1	0.417249
	SCFA	Butyric acid	0	0	0	0	0	0	0	0	0.573273	0.823691	0.680962	1	0.766093	0.219454	0.532273	0.53729
	SCFA	Succinic acid	0.0842697	0.207865	0.0898876	0.0224719	0.0505618	0.0393258	0.162921	0.0449438	0.455056	0.230337	1	0.174157	0.11236	0.320225	0.191011	0.101124
	SCFA	Isovaleric acid	0.042333	0.0536218	0	0	0.0385701	0	0.0310442	0.056444	0.658514	0.552211	0.482596	0.771402	0.613358	0.306679	1	0.366886
	SCFA	Valeric acid	0	0	0	0	0	0	0	0	0.479866	0.579387	0.195285	1	0.556854	0.211976	0.51763	0.470478
	SCFA	Glyoxylic acid	0.6	0	0.6	0	0.8	0	0.8	0.2	0	0	1	0	0	0	0	0
	SCFA	Pyruvic acid	0.217593	0.236111	0.099537	0.0648148	0.0833333	0.0972222	0.24537	0.0625	0.222222	0.5625	0.217593	0.356481	0.31713	0.180556	1	0.393519
	SCFA	2-Oxobutyric acid	0.0233918	0.0175439	0.0175439	0.0116959	0.0116959	0.0116959	0.0175439	0.0116959	0.122807	0.315789	0.0350877	0.163743	0.280702	0.0584795	1	0.298246
	SCFA	Glycolic acid	0.9375	0	0	0.25	0	0	1	0	0	1	0.8125	0.5625	0.8125	0.4375	0.75	0
	SCFA	Malic acid	0	0	0.6875	0.1875	0.75	0	0.375	0.125	0.8125	0.8125	0.9375	1	0.25	0	0	0
	SCFA	Malonic acid	1	0.576923	0	0.230769	0	0	0	0	0	0	0	0	0	0	0	0
	Bile acids	TαMCA	0.777778	0.5	0.555556	0.277778	0.611111	0.166667	0.777778	1	0.0555556	0.111111	0	0.0555556	0	0	0	0.0555556
	Bile acids	TβMCA	0.753781	0.632325	0.836484	0.404064	0.6862	0.190926	0.900756	1	0.00614367	0.0174858	0.00283554	0.00330813	0.0137051	0.0146503	0.00236295	0.0151229
	Bile acids	TUDCA	0.777778	0.722222	0.555556	0.444444	0.611111	0.277778	0.666667	1	0.0555556	0.0555556	0.0555556	0.0555556	0.0555556	0.0555556	0	0
	Bile acids	THDCA	0	0	0	0	0	0	0	0	0.666667	0.666667	0.666667	0.333333	0.666667	1	0.666667	1
	Bile acids	TCA	0.555066	0.420705	0.477974	0.394273	0.711454	0.174009	0.713656	1	0.0528634	0.103524	0.0286344	0.0462555	0.030837	0.0550661	0.0198238	0.0748899
	Bile acids	TCDCA	0.882353	0.823529	0.470588	0.470588	0.470588	0.352941	0.588235	1	0.117647	0.176471	0	0.117647	0	0.117647	0.176471	0.117647
	Bile acids	TDCA	0.142857	0.285714	0.142857	0.142857	0.142857	0.142857	0.142857	0.142857	0.142857	0.571429	0	0.285714	0.285714	1	0.857143	0.857143
	Bile acids	TLCA	0.333333	0.666667	0.333333	0.666667	0.666667	0.333333	0.333333	0.666667	0.333333	0.666667	0.333333	0.333333	0.333333	0.666667	1	0.666667
	Bile acids	GCA	1	1	0	1	0	0	0	0	1	1	0	0	0	1	0	1
	Bile acids	GUDCA	0.5	0.5	0.5	0.5	0.5	0.5	0.5	0.5	0.5	0.5	0.5	0.5	0.5	0.5	1	0.5
	Bile acids	ωMCA	0	0	0	0	0	0	0	0	0.394987	0.382311	0.681648	0.403054	0.717084	0.94843	0.450303	1
	Bile acids	αMCA	0	0	0	0	0	0	0	0	0.3447	0.463024	0.722679	0.472884	0.559984	0.833607	0.439606	1
	Bile acids	7keto-DCA	0	0	0	0	0.00460829	0.00460829	0.00460829	0.00460829	0.0599078	1	0	0.0230415	0	0.0391705	0.0599078	0.0460829
	Bile acids	βMCA	0.0102686	0.0150079	0.0150079	0.0110585	0.0102686	0.0134281	0.0110585	0.0134281	0.274882	0.455766	0.0663507	0.102686	0.0671406	1	0.0434439	0.752765
	Bile acids	CA	0.00116822	0	0	0.00233645	0	0	0	0	0.0257009	1	0.00584112	0.0116822	0.00934579	0.0338785	0.0140187	0.0490654
	Bile acids	GDCA	0	0	0	0	0	0	0	0	1	1	1	1	1	1	1	1
	Bile acids	HDCA	0	0	0	0	0	0	0	0	0.444444	0.157706	1	0.420072	0.810036	0.594982	0.521147	0.698208
	Bile acids	12keto-LCA	0	0	0	0	0	0	0	0	0.656885	0.399549	0.862302	0.711061	0.900677	1	0.89842	0.857788
	Bile acids	CDCA	0	0	0.142857	0.142857	0.142857	0.0714286	0.142857	0.142857	0.142857	1	0	0.142857	0	0	0	0.142857
	Bile acids	DCA	0.000279486	0.000279486	0.000419229	0.000419229	0.000419229	0.000279486	0.000279486	0.000419229	0.304639	0.256149	0.568474	0.291364	0.414617	0.624092	0.280045	1
	Bile acids	GLCA	1	1	1	1	1	1	1	1	0	1	0	0	1	1	1	1
	Bile acids	LCA	0	0.00668896	0.00668896	0.00668896	0.0100334	0.00668896	0.00334448	0.00668896	0.341137	0.197324	1	0.377926	0.812709	0.685619	0.608696	0.518395
	Bile acids	allo-LCA	0	0	0	0	0	0	0	0	0.2	0	1	0.2	0.8	0.6	0.4	0.2
	Lipid mediators	10-HDHA	0.227885	0.608303	0.258962	0.296324	0.275291	0.467697	0.257348	0.332278	0.831725	0.373881	0.854975	1	0.823235	0.603201	0.683897	0.204446
	Lipid mediators	11,12-DHET	0.0335426	0.0766511	0.0355797	0.0413685	0.0613089	0.0491652	0.0330273	0.0727267	0.304477	0.27173	0.464066	0.63496	0.325208	0.407422	1	0.547279
	Lipid mediators	11,12-EET	0.0515437	0.0922573	0.0522689	0.454441	0.166639	0.238319	0.0397079	0.611491	0.413931	0.56048	0.288704	0.705481	0.321728	0.341405	1	0.156745
	Lipid mediators	11b-PGE2	0.17134	0.155099	0.170244	0.103249	0.175483	0.096398	0.0583356	0.155886	0.377698	0.212994	0.433016	0.685584	0.39357	1	0.474198	0.273399
	Lipid mediators	11b-PGF2a	0.521036	0.472694	0.477351	0.788148	0.684077	0.752389	0.380392	0.785935	0.990913	0.528329	1	0.631605	0.701014	0.817859	0.624555	0
	Lipid mediators	11-dehydro-TXB3	0.543267	0.994826	0.52516	0.573335	0.494195	0.812319	0.468994	1	0.0305458	0.00900971	0.0679959	0.0221842	0.106721	0.017912	0.0211019	0.0099152
	Lipid mediators	11-HDHA	0.121957	0.272914	0.240251	0.181308	0.296212	0.265663	0.251109	0.236788	0.618674	0.419385	0.783137	0.72075	1	0.74456	0.37474	0.254301
	Lipid mediators	11-HEDE	0.214608	1	0.284245	0.250296	0.299666	0.242552	0.304429	0.288564	0.286906	0.500879	0.444968	0.44708	0.426784	0.428121	0.606464	0.212352
	Lipid mediators	11-HEPE	0.231539	0.368894	0.129031	0.195912	0.214542	0.246643	0.150109	0.267142	0.405186	0.281685	0.671488	0.762904	1	0.845981	0.595494	0.107734
	Lipid mediators	11-HETE	0.103608	0.578198	0.112705	0.297836	0.229627	0.261505	0.143707	0.286292	0.366523	0.277105	0.33524	0.564559	0.48881	0.310936	1	0.110237
	Lipid mediators	11-trans-LTE4	0	0	0	0	0	0	0	0	0.447771	0.138065	1	0.570441	0.248295	0.519984	0.409983	0.134292
	Lipid mediators	12,13-DiHOME	0.0988159	0.0865571	0.0828725	0.0732873	0.129779	0.141578	0.0877165	0.0845573	0.428092	0.686607	0.423993	0.359302	0.39158	0.664049	0.15771	1
	Lipid mediators	12-HEPE	0.256652	0.395483	0.265171	0.159577	0.319622	0.347935	0.176802	0.397804	0.602239	0.471033	0.50512	0.562471	0.532143	1	0.484676	0.320011
	Lipid mediators	12-HETE	0.0974102	0.534838	0.11343	0.229927	0.186692	0.29606	0.168031	0.265322	0.395341	0.186447	0.252302	0.697097	0.497421	0.399708	1	0.271192
	Lipid mediators	12-KETE	0.147968	0.232457	0.193943	0.272619	0.261095	0.239785	0.34378	0.668702	0.445061	0.318625	1	0.975121	0.729125	0.705508	0.648141	0.16379
	Lipid mediators	13,14-dihydro-15-keto-PGE2	0.15273	0.0215568	0.0501232	0.151903	0.119085	0.130405	0.120835	0.0612791	0.395403	0.344322	0.589409	0.376392	0.466597	0.523821	1	0.319033
	Lipid mediators	13,14-dihydro-15-keto-tetranor-PGD2	0.48663	0.986258	0.297261	0.43351	0.327978	0.368387	0.15037	0.877492	0.709365	0.671123	0.786294	0.982708	0.72722	0.479653	1	0.826907
	Lipid mediators	13,14-dihydro-PGF1a	0	0	0	0	0	0	0	0	0.712326	0.618087	0.519323	1	0.295151	0.595225	0.445771	0.64065
	Lipid mediators	13-HDHA	0.152841	0.488336	0.129841	0.14988	0.140592	0.407045	0.138798	0.283836	0.771765	0.642897	1	0.873525	0.830946	0.690662	0.783161	0.274125
	Lipid mediators	13-HODE	0.452245	1	0.250037	0.343448	0.367608	0.410861	0.364491	0.379615	0.264679	0.223034	0.256452	0.479829	0.440258	0.815127	0.205831	0.118592
	Lipid mediators	13-HOTrE	0.611568	1	0.246744	0.387557	0.514234	0.499921	0.35995	0.38235	0.484693	0.291634	0.632188	0.61328	0.640432	0.692022	0.253168	0.176951
	Lipid mediators	13-HpODE	0.322964	0.0172162	0.00442902	0.0191381	0.00585595	0.0443793	0.0244903	0.0031632	0.364546	0.452737	0.60592	0.333089	0.40468	0.851068	1	0.208357
	Lipid mediators	13-KODE	0.22155	0.34395	0.078563	0.1475	0.122862	0.116757	0.126744	0.147219	0.449652	0.172861	0.51829	0.549118	0.723675	1	0.419959	0.101005
	Lipid mediators	14,15-DHET	0.0842494	0.145814	0.122634	0.0574049	0.20449	0.14585	0.0594591	0.253682	0.535741	0.52199	0.545222	0.820349	0.401439	0.736251	1	0.774029
	Lipid mediators	14,15-DiHETE	0.0812949	0.0954234	0.108983	0.0601552	0.120737	0.113934	0.0473362	0.0863492	0.819333	0.674128	0.597519	0.62379	0.775032	1	0.5286	0.869072
	Lipid mediators	14-HDHA	0.207016	0.505677	0.167374	0.34651	0.313882	0.584341	0.195279	0.227589	0.840529	0.658058	0.741626	0.926818	0.897731	1	0.775948	0.211607
	Lipid mediators	15-HEDE	0.314758	1	0.307553	0.267216	0.355307	0.425335	0.356003	0.352989	0.468759	0.680431	0.657561	0.532472	0.662163	0.739102	0.634459	0.486274
	Lipid mediators	15-HEPE	0.232109	0.410089	0.223641	0.245775	0.23284	0.226025	0.227915	0.35126	0.475302	0.42267	0.575388	1	0.896359	0.807543	0.527909	0.131508
	Lipid mediators	15-HETE	0.134428	0.475575	0.152412	0.248739	0.175988	0.187145	0.180203	0.427129	0.207986	0.280632	0.341754	0.921695	0.473695	0.803541	1	0.186209
	Lipid mediators	15-HETrE	0.0219626	0.0744328	0.0556641	0.0477847	0.0456685	0.0332045	0.0335707	0.0511893	0.174473	0.0752633	1	0.267819	0.142193	0.400103	0.184758	0.0538676
	Lipid mediators	15-HpETE	0	0	0	0	0	0	0	0	0.109139	0.104425	0.109659	0.106158	0.0714792	0.164631	1	0.10252
	Lipid mediators	15-KEDE	0.199726	0.317873	0.114976	0.19966	0.163053	0.183608	0.175246	0.196025	0.675625	0.188633	0.944267	0.855699	1	0.921443	0.756074	0.317912
	Lipid mediators	15-KETE	0.0500324	0.117253	0.0322734	0.124764	0.0802299	0.0731663	0.0700534	0.074556	0.182659	0.078836	0.225589	0.444501	0.297286	0.206831	1	0.0870078
	Lipid mediators	16-HDHA	0.269191	0.651664	0.228002	0.26373	0.266345	0.448998	0.237755	0.287286	0.986222	0.575223	0.800617	0.834545	1	0.57685	0.896185	0.289248
	Lipid mediators	16-HETE	0.0362569	0.0734072	0.0504324	0.0519405	0.1256	0.0727733	0.0677504	0.106433	0.191924	0.337926	0.654892	0.302252	0.295055	0.597998	1	0.252097
	Lipid mediators	17,18-DiHETE	0.059016	0.0939562	0.0840325	0.0642143	0.146257	0.0697826	0.0673358	0.0735934	0.62924	0.447861	0.508954	0.423408	0.786048	1	0.372564	0.554705
	Lipid mediators	17-HDHA	0.28537	0.812917	0.276523	0.304274	0.475832	0.595733	0.308638	0.380104	0.682337	0.427306	0.662171	0.834922	1	0.508344	0.755615	0.162934
	Lipid mediators	18-HEPE	0.277812	0.467751	0.285406	0.293649	0.358572	0.344497	0.237554	0.321385	0.753143	0.503661	0.927358	0.840706	0.682159	1	0.671763	0.244434
	Lipid mediators	19,20-DiHDPA	0.0479145	0.0922038	0.0792304	0.0377354	0.0906292	0.0850594	0.0367595	0.0855554	0.770955	0.497176	0.719773	0.653436	0.693338	1	0.285744	0.735492
	Lipid mediators	19,20-EpDPA	0.289282	0.385903	0.515556	0.285533	0.504016	0.742532	0.492884	0.324023	0.741305	0.337805	0.732541	0.696595	1	0.815686	0.742482	0.229174
	Lipid mediators	20-HDHA	0.140888	0.373096	0.158036	0.173216	0.205996	0.289561	0.189424	0.224705	0.544416	0.386257	0.749391	0.749416	0.792105	1	0.639923	0.30722
	Lipid mediators	20-hydroxy-PGE2	0.376962	1	0.356711	0.329282	0.417305	0.898909	0.323945	0.917986	0.0427759	0.0671008	0.051448	0.0452033	0.107672	0.0549519	0.0450917	0.0578558
	Lipid mediators	4-HDHA	0.152673	0.333301	0.312507	0.239151	0.325556	0.30251	0.326196	0.270723	0.495332	0.21401	0.762158	0.69897	1	0.824883	0.573189	0.0935723
	Lipid mediators	5,6-DHET	0.145408	0.229938	0.169432	0.0999608	0.313449	0.208953	0.132811	0.261806	0.757192	0.763845	0.80652	1	0.978638	0.944389	0.707376	0.85255
	Lipid mediators	5,6-DHET-lactone	0	0	0	0	0	0	0	0	0.679845	0	0.724147	0	1	0	0	0
	Lipid mediators	5,6-DiHETE	0.591896	0.40502	0.372684	0.212767	0.702948	0.579929	0.314466	0.438363	0.990124	1	0.507098	0.573902	0.673372	0.942362	0.403673	0.922276
	Lipid mediators	5,6-EET	0.112322	0.422143	0.0481279	0.269491	0.1664	0.235624	0.306882	0.43092	0.271764	0.317294	0.505021	0.731757	0.5273	0.430867	1	0.153484
	Lipid mediators	5-HEPE	0.149253	0.275933	0.159454	0.123978	0.146198	0.196073	0.1148	0.197023	0.48395	0.380829	0.596371	0.678656	0.572766	1	0.420315	0.268554
	Lipid mediators	5-HETE	0.0624423	0.256638	0.118788	0.166753	0.220598	0.153533	0.183366	0.319675	0.477518	0.258718	0.784048	0.862767	0.778089	0.728523	1	0.236301
	Lipid mediators	5-iPF2a-VI	0.199698	0	0.197281	0.308759	0.14668	0.207587	0	0.245829	0.546492	0.284885	1	0	0.565401	0	0	0
	Lipid mediators	5-KETE	0.134877	0.384628	0.213695	0.382478	0.431285	0.259915	0.331169	0.48663	0.297813	0.202335	0.445591	0.723206	0.578652	0.513922	1	0.21142
	Lipid mediators	5S,6R-LXA4	0.0701004	0.042946	0.0442234	0.060414	0.0503067	0.0403523	0.0613805	0.0277478	1	0.776649	0.725636	0.649283	0.662757	0.975755	0.511539	0.98313
	Lipid mediators	7-HDHA	0.0787128	0.226142	0.172592	0.142201	0.176678	0.186935	0.147668	0.186411	0.586044	0.313941	1	0.641776	0.987576	0.811234	0.407106	0.217547
	Lipid mediators	8,9-DHET	0.0132444	0.022845	0.0355086	0.0234218	0.0318849	0.0475187	0.0288484	0.0550513	0.187052	0.494555	0.272279	0.537433	0.233714	0.564604	0.63384	1
	Lipid mediators	8-HDHA	0.0589284	0.164835	0.12445	0.0908383	0.167244	0.215455	0.130858	0.136375	0.567984	0.535272	0.918448	0.774821	1	0.971729	0.403394	0.484039
	Lipid mediators	8-HEPE	0.261765	0.593236	0.227379	0.355646	0.654149	0.37232	0.146124	0.579737	0.903615	0.264367	0.745706	0.914454	0.960089	1	0.630014	0.160392
	Lipid mediators	8-HETE	0.104933	0.336333	0.181412	0.230079	0.143001	0.173649	0.17467	0.229568	0.323885	0.274023	0.405753	0.452509	0.482608	0.300477	1	0.145426
	Lipid mediators	8-HETrE	0.118776	0.183657	0.237871	0.193869	0.159031	0.110002	0.328694	0.294801	0.228728	0.22924	0.769221	0.326145	0.407142	0.484886	1	0.326004
	Lipid mediators	8-iso-PGF2a	0.469029	0.354495	0.557633	0.736431	0.622917	0.771316	0.351488	0.502821	0.672884	0.338717	0.878403	0.645104	0.711794	1	0.563341	0.389541
	Lipid mediators	9,10-DiHOME	0.109481	0.107973	0.0824257	0.0717949	0.140477	0.143358	0.0996456	0.0982374	0.372184	0.650618	0.382497	0.355527	0.393478	0.692522	0.154323	1
	Lipid mediators	9-HEPE	0.202221	0.451182	0.272971	0.182261	0.434761	0.355152	0.155047	0.406399	0.604248	0.58012	0.680266	0.813141	0.767031	1	0.475324	0.322888
	Lipid mediators	9-HETE	0.113377	0.679196	0.337614	0.344131	0.387251	0.302531	0.261438	0.480789	0.808193	0.252088	0.680869	1	0.931243	0.837128	0.878716	0.346356
	Lipid mediators	9-HODE	0.427865	1	0.240516	0.348187	0.356456	0.33868	0.275539	0.362171	0.266217	0.179053	0.256025	0.414952	0.431324	0.577448	0.205573	0.0886033
	Lipid mediators	9-HOTrE	0.516321	1	0.186297	0.420778	0.33422	0.376733	0.222407	0.297923	0.317049	0.154092	0.252168	0.289128	0.396404	0.264737	0.160486	0.0870436
	Lipid mediators	9-HpODE	0.180347	0	0	0.0544421	0.0441833	0	0	0	0.325606	0.535664	0.378832	0.299531	0.302405	0.424421	1	0.198249
	Lipid mediators	9-KODE	0.40878	1	0.172281	0.389069	0.216342	0.475125	0.260247	0.278396	0.532717	0.241705	0.231113	0.551201	0.477238	0.463197	0.452835	0.0954188
	Lipid mediators	AA	0.267948	0.467581	0.366038	0.410775	0.3537	0.510329	0.423793	0.589196	0.565404	0.334353	1	0.701824	0.784277	0.999685	0.709464	0.547787
	Lipid mediators	AEA	0.035381	0.0930705	0.093963	0.0400119	0.12623	0.142896	0.122901	0.11104	0.607959	0.180112	0.507239	0.568916	0.869104	1	0.627819	0.17497
	Lipid mediators	delta17-6-keto-PGF1a	0.744306	0.768945	0.671731	0.643062	0.695055	0.69539	0.377691	1	0	0	0	0	0	0	0	0
	Lipid mediators	DHA	0.302745	0.334514	0.31459	0.311148	0.340377	0.468545	0.358717	0.416455	0.653761	0.321686	1	0.908392	0.929747	0.952588	0.87362	0.405332
	Lipid mediators	EPA	0.282133	0.25301	0.284344	0.245232	0.309039	0.509256	0.316443	0.374236	0.671123	0.271248	0.923566	0.836496	0.88754	1	0.828153	0.332809
	Lipid mediators	LXA5	0.0421423	0.0193625	0.105081	0.0836312	0.0405172	0.0270834	0.0444399	0.0144652	0.681611	0.44196	0.673984	0.84494	0.675348	1	0.600062	0.615505
	Lipid mediators	Lyso-PAF	0.207088	0.644169	0.225772	0.219446	0.489554	0.302883	0.286508	0.410242	0.427431	0.312235	0.284154	0.801585	0.693244	0.669539	1	0.231901
	Lipid mediators	Maresin1	0.544575	0.791549	1	0.637095	0.918682	0.566686	0.469152	0.666721	0.00591146	0.00899455	0.00445629	0.0101937	0.0137203	0.0116948	0.00575946	0.00919152
	Lipid mediators	OEA	0.0788479	0.199621	0.173271	0.0955236	0.237215	0.23606	0.330605	0.217096	0.611921	0.496659	0.986953	0.71445	0.891134	1	0.632047	0.3793
	Lipid mediators	PAF	0.293549	0.446417	0.709701	0.655617	1	0.710437	0.487092	0.618876	0.318002	0.342347	0.237849	0.231132	0.672907	0.96139	0.385592	0.333681
	Lipid mediators	PGD2	0.169909	0.0541548	0.0708196	0.102181	0.272942	0.138269	0.0724984	0.105879	0.64725	0.405986	0.611949	0.896127	0.461735	1	0.984655	0.328001
	Lipid mediators	PGE1-EA	0.883022	0.648329	0.458231	0.794919	1	0.826304	0.515981	0.810067	0.551227	0.244115	0.39856	0.405129	0.441113	0.422927	0.360164	0.248915
	Lipid mediators	PGF2a	0.0461572	0.072346	0.0799561	0.193971	0.0846221	0.0689477	0.0673069	0.0847815	0.4352	0.180371	1	0.511526	0.519914	0.644605	0.784766	0.241837
	Lipid mediators	PGK2	0.114389	0.119481	0.0888494	0	0.200178	0.0385062	0.0800769	0.109778	0.938793	0.450224	0.446501	0.723616	0.59897	0.713084	1	0.605893
	Lipid mediators	Resolvin D2	0.639273	0.968653	1	0.60459	0.910163	0.76435	0.441367	0.541869	0.572509	0.26363	0.221011	0.40954	0.765248	0.382268	0.44818	0.0564248
	Lipid mediators	tetranor-PGDM	0.890334	1	0.606401	0.686689	0.80602	0.880378	0.401469	0.884404	0.392949	0.308455	0.935372	0.394447	0.796486	0.724759	0.27238	0.329256
	Lipid mediators	TXB1	0.275389	1	0.215713	0.282338	0.226583	0.25022	0.154095	0.284795	0.343209	0.167964	0.271663	0.364522	0.344328	0.326441	0.274172	0.231484
	Phospholipids	LPC(14:0)	0.401666	0.774382	0.544948	0.324351	0.616236	0.874245	0.652656	0.574436	0.565919	0.865019	0.322499	0.715513	0.572284	1	0.815001	0.321645
	Phospholipids	LPC(16:0)	0.236669	0.32739	0.258333	0.217956	0.362556	0.450852	0.432384	0.422664	0.280661	0.297871	0.292089	0.625271	0.662284	1	0.753966	0.396084
	Phospholipids	LPC(16:1)	0.368451	0.592613	0.351765	0.247433	0.541512	0.642569	0.488554	0.569165	0.389709	0.695045	0.314739	0.512237	0.482011	1	0.283309	0.253673
	Phospholipids	LPC(18:0)	0.120542	0.247393	0.161045	0.169268	0.327101	0.432351	0.31019	0.373088	0.220644	0.0898205	0.198017	0.640542	0.514278	0.832838	1	0.336277
	Phospholipids	LPC(18:1)	0.29335	0.332519	0.333675	0.183616	0.343205	0.641539	0.691686	0.293644	0.283354	0.447724	0.371721	0.423488	1	0.778013	0.295292	0.177252
	Phospholipids	LPC(18:2)	0.377682	0.324215	0.28107	0.13624	0.307299	0.703836	0.848324	0.276233	0.213497	0.643257	0.288218	0.282906	1	0.48271	0.142869	0.208416
	Phospholipids	LPC(18:3)	0.427851	0.380104	0.260226	0.16485	0.330099	0.589191	0.821564	0.365159	0.306511	1	0.328231	0.301449	0.9667	0.50583	0.140715	0.300367
	Phospholipids	LPC(20:0)	0.171202	0.293332	0.240594	0.18697	0.344204	0.570021	0.310737	0.410003	0.565302	0.128462	0.462098	0.821073	0.912519	0.974921	1	0.312378
	Phospholipids	LPC(20:1)	0.287754	0.463755	0.372969	0.263295	0.523714	0.785291	0.511563	0.497124	0.460376	0.326167	0.457594	0.61073	1	0.927726	0.562684	0.250669
	Phospholipids	LPC(20:2)	0.179787	0.32717	0.23883	0.196915	0.404128	0.507912	0.416066	0.373329	0.233822	0.204511	0.246614	0.857286	0.522816	0.851456	1	0.271682
	Phospholipids	LPC(20:3)	0.157903	0.781778	0.288647	0.159648	0.734211	0.337334	0.304017	0.743726	0.0513633	0.185985	0.069279	0.827927	0.0994267	1	0.618186	0.36113
	Phospholipids	LPC(20:4)	0.106923	0.757191	0.237466	0.185957	0.518402	0.276266	0.468184	1	0.0533506	0.105483	0.0596646	0.436334	0.0675574	0.22229	0.354361	0.158176
	Phospholipids	LPC(20:5)	0.309129	1	0.412797	0.219451	0.709945	0.49329	0.524569	0.913349	0.242261	0.635271	0.274676	0.384664	0.217571	0.270046	0.476925	0.357138
	Phospholipids	LPC(22:0)	0.202721	0.296329	0.267531	0.209588	0.323406	0.384089	0.332111	0.351127	0.784665	0.137674	0.675682	0.991209	0.764044	0.970014	1	0.430627
	Phospholipids	LPC(22:1)	0.180018	0.373357	0.365585	0.230912	0.346325	0.404452	0.297581	0.333621	0.662932	0.304222	0.491265	0.591556	1	0.769433	0.549443	0.228553
	Phospholipids	LPC(22:6)	0.59702	0.67192	0.53959	0.420123	0.711342	0.758263	0.657196	0.856533	0.779277	0.893338	0.955672	0.687424	1	0.775036	0.527433	0.281687
	Phospholipids	PC(28:0-14:0/14:0)	0.193986	0.33367	0.259336	0.15072	0.131774	0.118568	0.12083	0.103255	0.153769	0.954006	0.270103	0.137053	0.260322	0.450107	0.361295	1
	Phospholipids	PC(30:0-14:0/16:0)	0.203894	0.325514	0.220125	0.258592	0.258543	0.172291	0.187448	0.263214	0.252702	0.411884	0.192969	0.336757	0.215598	0.462935	1	0.393049
	Phospholipids	PC(32:0-14:0/18:0)	0.226941	0.695154	0.399448	0.249838	0.420853	0.352019	0.326417	0.412054	0.222242	0.377171	0.101457	0.537351	0.182776	0.643947	1	0.27352
	Phospholipids	PC(32:0-16:0/16:0)	0.316328	0.627979	0.404404	0.442124	0.558164	0.443219	0.596471	0.7321	0.341985	0.216287	0.234375	0.528617	0.538795	1	0.948976	0.399815
	Phospholipids	PC(32:1-14:0/18:1)	0.425072	0.905025	0.548144	0.581997	0.724605	0.370101	0.689852	0.192285	0.59482	0.374115	0.290811	0.183557	0.323207	0.465616	1	0.914306
	Phospholipids	PC(32:1-16:0/16:1)	0.00785708	0.0113588	0.00611427	0.0104555	0.00886185	0.00861974	0.00542405	0.00994265	0.165538	1	0.166364	0.148842	0.176812	0.194537	0.124176	0.270584
	Phospholipids	PC(32:2-14:0/18:2)	0.29937	0.293803	0.594151	0.201133	0.277485	0.366343	0.456525	0.366586	0.172755	0.454649	0.24969	0.178892	0.199738	0.197474	1	0.352061
	Phospholipids	PC(32:2-16:1/16:1)	1	0.395765	0.730819	0.353686	0.703787	0.696311	0.491959	0.459232	0.236275	0.678301	0.603008	0.412824	0.641221	0.468611	0.425061	0.332886
	Phospholipids	PC(34:1-16:0/18:1)	0.307456	0.379546	0.326187	0.276356	0.341567	0.258917	0.345081	0.409452	0.208245	1	0.169904	0.266933	0.219098	0.354581	0.673072	0.406179
	Phospholipids	PC(34:1-16:1/18:0)	0.802922	0.825813	0.737518	0.716119	0.424485	0.78747	0.446708	0.558464	0.34784	0.049001	0.171088	0.335842	0.341731	0.54779	1	0.429407
	Phospholipids	PC(34:2-16:0/18:2)	0.143142	0.227889	0.177588	0.185819	0.213729	0.153198	0.200815	0.299152	0.0791486	1	0.068839	0.0964956	0.0869495	0.119102	0.267076	0.200721
	Phospholipids	PC(34:2-16:1/18:1)	0.571396	1	0.637247	0.722917	0.938324	0.463315	0.593937	0.648569	0.299235	0.491973	0.187872	0.586424	0.263148	0.563761	0.575839	0.493285
	Phospholipids	PC(34:3-16:0/18:3)	0.58533	0.516707	0.442476	0.300753	0.529115	0.492522	0.559809	0.643644	0.419113	1	0.12672	0.261097	0.390768	0.340153	0.471778	0.717961
	Phospholipids	PC(34:3-16:1/18:2)	0.340007	0.808032	0.363257	0.484442	0.452936	0.461217	0.647423	0.765665	0.564346	0.25351	0.509111	0.483987	0.761491	0.756458	1	0.481679
	Phospholipids	PC(34:5-14:0/20:5)	0	0.543634	0.321657	0	0.0615331	0.217758	0.377516	0.125856	0.919192	1	0.321839	0.435103	0.452675	0.908184	0.295684	0.423045
	Phospholipids	PC(36:1-16:0/20:1)	0.395488	1	0.663563	0.69606	0.758278	0.824747	0.876575	0.881884	0.379802	0.868529	0.309369	0.319673	0.532742	0.513008	0.552048	0.345926
	Phospholipids	PC(36:1-18:0/18:1)	0.294743	0.297839	0.345347	0.418101	0.459257	0.362903	0.30654	0.531956	0.100211	0.15303	0.0909009	0.360196	0.184594	0.49133	1	0.247882
	Phospholipids	PC(36:2-16:0/20:2)	0.0468181	0.0363173	0.049367	0.0595231	0.064586	0.0348338	0.0553305	0.0809889	0.0750144	1	0.0442694	0.0958659	0.0735726	0.121594	0.173574	0.255566
	Phospholipids	PC(36:2-18:0/18:2)	0.45971	0.64708	0.504619	0.625082	0.729225	0.535624	0.555433	1	0.110771	0.118129	0.105062	0.272663	0.167002	0.224585	0.818838	0.111254
	Phospholipids	PC(36:2-18:1/18:1)	0.472074	0.757606	0.615255	0.483077	0.501112	0.544569	1	0.547693	0.470228	0.553212	0.328411	0.361658	0.610693	0.556429	0.729149	0.377811
	Phospholipids	PC(36:3-16:0/20:3)	0.27477	0.276872	0.226073	0.310812	0.392203	0.293926	0.206137	0.434174	0.177233	0.25027	0.172312	0.364137	0.448748	0.786038	1	0.329557
	Phospholipids	PC(36:3-18:1/18:2)	0.387606	0.580972	0.531551	0.419632	0.422869	0.49656	1	0.496112	0.318746	0.326055	0.202986	0.216491	0.405526	0.292259	0.414701	0.183159
	Phospholipids	PC(36:4-16:0/20:4)	0.348869	0.608458	0.447567	0.60618	0.515407	0.306774	0.460579	1	0.236786	0.133691	0.325692	0.429473	0.257848	0.421757	0.838079	0.320652
	Phospholipids	PC(36:4-18:2/18:2)	0.438234	0.491278	0.46789	0.296166	0.417505	0.528005	1	0.440809	0.269231	0.323066	0.210585	0.214554	0.421258	0.348092	0.288727	0.270838
	Phospholipids	PC(36:5-16:0/20:5)	0.580936	0.87182	0.671195	0.778214	0.564025	0.75408	0.591782	0.794779	0.641354	0.351978	0.430455	0.457299	0.470337	0.494247	1	0.525574
	Phospholipids	PC(36:6-14:0/22:6)	0.313205	0.431155	0.34776	0.0959619	0.316821	0.347862	0.36216	0.336728	0.424407	1	0.465001	0.334142	0.561738	0.817978	0.232263	0.441802
	Phospholipids	PC(36:6-16:1/20:5)	0.202032	0.44477	0.326201	0.0757774	0.242301	0.482262	0.28847	0.379322	0.529439	0.420806	0.738829	1	0.686951	0.603926	0	0
	Phospholipids	PC(36:6-18:3/18:3)	0.537209	0.379632	0.143083	0.246758	0.267915	0.134751	0.423092	0.317854	0.457912	0.336563	0.22577	0.28533	1	0.503087	0.0680336	0.318442
	Phospholipids	PC(38:1-16:0/22:1)	0.651188	0.845059	0.891108	0.715244	0.488816	0.778521	0.483382	1	0.643383	0.159646	0.148328	0.305676	0.299682	0.752971	0.501437	0.137354
	Phospholipids	PC(38:1-18:0/20:1)	0.426069	0.583691	0.645951	0.394636	0.68917	0.335317	0.726275	0.763033	0.264409	0.137116	0.0555556	0.359882	0.325477	0.364604	1	0
	Phospholipids	PC(38:2-18:1/20:1)	0.535962	1	0.617978	0.751292	0.658827	0.697801	0.759045	0.698724	0.325797	0.440786	0.250008	0.364964	0.299251	0.458907	0.676883	0.531745
	Phospholipids	PC(38:2-18:2/20:0)	0.48442	0.451309	0.768688	0.442683	0.930072	0.885052	0.910947	1	0.153287	0.180738	0.0959147	0.160183	0.264253	0.209584	0.921413	0.107238
	Phospholipids	PC(38:3-18:0/20:3)	0.240721	0.330274	0.266479	0.438488	0.359113	0.25167	0.171465	0.580229	0.0592711	0.263514	0.106039	0.425112	0.26708	0.565795	1	0.212056
	Phospholipids	PC(38:3-18:2/20:1)	0.569214	0.657751	0.842972	0.769787	0.610226	0.521494	0.744094	1	0.231594	0.246411	0.115872	0.293313	0.217808	0.208009	0.618779	0.189783
	Phospholipids	PC(38:4-18:0/20:4)	0.336481	0.570026	0.385362	0.710855	0.477785	0.316321	0.611613	0.971278	0.127028	0.0511138	0.0607805	0.386012	0.115571	0.316233	1	0.193046
	Phospholipids	PC(38:5-18:0/20:5)	0.219773	0.275617	0.428931	0.362324	0.446604	0.202955	0.345034	0.571038	0.0810568	0.0688268	0.0528207	0.238831	0.129383	0.196894	1	0.145194
	Phospholipids	PC(38:5-18:1/20:4)	0.593673	0.467617	0.488126	0.638477	0.439124	0.449021	0.500671	0.945968	0.215213	0.137283	0.173806	0.231234	0.204414	0.257452	1	0.172817
	Phospholipids	PC(38:5-18:2/20:3)	0.269836	0.204893	0.399356	0.682548	0.650717	0.256503	0.539043	0.424013	0.183922	0	0.0945115	0.462714	0.385185	0.411238	1	0.146486
	Phospholipids	PC(38:6-16:0/22:6)	0.934409	0.587354	0.706305	0.760014	0.528151	0.592018	0.709279	1	0.537254	0.585182	0.502874	0.447501	0.505999	0.658663	0.738596	0.529114
	Phospholipids	PC(38:6-18:1/20:5)	1	0.589754	0.578046	0.654791	0.563662	0.690972	0.675682	0.7608	0.800367	0.589546	0.299277	0.338475	0.426197	0.525093	0.912989	0.314474
	Phospholipids	PC(38:6-18:2/20:4)	0.204273	0.504493	0.577399	0.519061	0.598694	0.172959	0.525152	1	0.0985393	0	0.297272	0.47675	0.299296	0.30477	0.766448	0.106134
	Phospholipids	PC(38:7-18:2/20:5)	0.381476	0.53117	0.392564	0.159403	0.517542	0.305361	0.399368	0.892921	0.754607	0	0.324362	0.424896	0.379503	0.455905	1	0.279939
	Phospholipids	PC(40:1-18:1/22:0)	0.369171	0.451436	0.561258	0.626253	0.385067	0.37701	0.471127	0.585295	0.267888	0.222992	0.078934	0.46207	0.453015	0.587706	1	0.40097
	Phospholipids	PC(40:2-18:1/22:1)	0.384981	0.821624	0.699226	0.324509	0.527757	0.583904	1	0.810193	0.809434	0.30601	0.222187	0.649084	0.680445	0.935326	0.520154	0.592883
	Phospholipids	PC(40:2-18:2/22:0)	0.581966	0.509245	0.703203	0.482963	0.613719	0.472768	0.687823	1	0	0	0	0.210401	0.136461	0	0.848395	0.0689091
	Phospholipids	PC(40:2-20:1/20:1)	0.338492	0.710075	1	0.593984	0.42597	0.50192	0.576166	0.650167	0.299512	0.474037	0.529961	0.398895	0.45982	0.523764	0.51062	0.598506
	Phospholipids	PC(40:4-20:0/20:4)	0.250988	0.407018	0.322866	0.933057	0.829979	0.269185	0.462111	1	0	0	0	0.408735	0	0	0.640027	0.152731
	Phospholipids	PC(40:6-18:0/22:6)	0.446858	0.583039	0.367103	0.690489	0.712128	0.347631	0.314769	1	0.171997	0	0.0988401	0.287589	0.320383	0.323771	0.507788	0.223123
	Phospholipids	PC(40:6-20:1/20:5)	0.316873	0.926561	0.712041	0.428488	0.271688	0.547455	0.371825	0.515154	0.585633	0.326477	0.543996	0.646744	0.67872	1	0.447088	0.864671
	Phospholipids	PC(40:7-18:1/22:6)	0.579888	0.547527	0.408086	0.395925	0.326929	0.445814	0.668254	0.583085	0.449997	0.546961	0.542515	0.568388	0.491444	0.667585	1	0.886399
	Phospholipids	PC(40:8-18:2/22:6)	0.370658	0.726608	0.566734	0.527927	0.671861	0	0.372322	0.996185	0.551383	0	0.357369	0.653412	0.405133	1	0.784337	0.415875
	Phospholipids	PC(40:10-20:5/20:5)	0.308208	0.385111	0.463883	0	0.136592	0.376972	0.339584	0.0639626	1	0.662258	0.614745	0.295358	0.911694	0.323624	0.47479	0.705202
	Phospholipids	PC(42:1-20:0/22:1)	0.227144	0.676585	0.538236	0.483761	0.408287	0.493435	0.450685	0.48771	1	0.627175	0.469429	0.532844	0.621985	0.880367	0.662146	0.569452
	Phospholipids	PC(42:2-20:1/22:1)	0.35105	0.511746	1	0.240455	0.37091	0.226468	0.292834	0.309112	0.339484	0.519109	0.498542	0.259095	0.290204	0.66539	0	0.470964
	Phospholipids	PC(42:6-20:0/22:6)	0.427146	0.783581	0.492536	0.862659	0.786809	0.880654	0.612104	0.585324	0.56326	0	0.521637	0.413169	0.717574	1	0	0.408277
	Phospholipids	PC(42:6-20:5/22:1)	0	0	0.174445	0	0.156942	0	0.269513	0.0816254	0.995916	1	0.499087	0.522436	0.867052	0.342322	0.449309	0.731137
	Phospholipids	PC(42:7-20:1/22:6)	0.434241	0.843855	0.54456	0	1	0.774633	0.751828	0.798541	0.896784	0	0.491394	0.59612	0.543861	0.631442	0	0.538597
	Phospholipids	PC(42:11-20:5/22:6)	0.328899	0.125966	0.194285	0.165734	0.234774	0.341155	0.345862	0.218504	0.627809	0.454567	0.39888	0.356002	0.688302	1	0.171587	0.531392
	Phospholipids	PC(44:12-22:6/22:6)	0.440122	0.318978	0.307573	0.190579	0.138538	0.503867	0.367343	0.181611	0.495805	0.30982	0.338885	0.355822	0.681243	1	0.274365	0.333421
	Phospholipids	LPE(14:0)	0.00460909	0.0068465	0.00772956	0.00911517	0.00893984	0.00967331	0.00937832	0.00657264	0.472513	0.163413	1	0.934265	0.433046	0.669711	0.477408	0.184362
	Phospholipids	LPE(16:0)	0.170496	0.200534	0.18087	0.125946	0.244427	0.319241	0.29188	0.19666	0.487579	0.397657	0.886964	0.988247	0.717564	1	0.844533	0.415955
	Phospholipids	LPE(16:1)	0.381737	0.653016	0.410166	0.313299	0.68657	0.74072	0.704268	0.777687	0.409257	0.819786	0.991404	0.757047	0.601812	1	0.602424	0.459607
	Phospholipids	LPE(18:0)	0.189849	0.339864	0.262887	0.249806	0.496005	0.556404	0.404893	0.430809	0.213432	0.0808204	0.167309	0.461188	0.573704	0.634781	1	0.19523
	Phospholipids	LPE(18:1)	0.329663	0.446003	0.402704	0.282847	0.460904	0.637721	0.604608	0.443726	0.290643	0.514175	0.512344	0.62794	0.740558	1	0.645863	0.356551
	Phospholipids	LPE(18:2)	0.281707	0.279153	0.255198	0.128172	0.283823	0.519259	0.649115	0.229512	0.312605	0.701645	0.560052	0.387793	1	0.548028	0.26185	0.212927
	Phospholipids	LPE(18:3)	0.212325	0.505718	0.274255	0.115288	0.223813	0.527759	0.670085	0.332041	0.526512	1	0.504757	0.357134	0.949928	0.410028	0.3484	0.362277
	Phospholipids	LPE(20:0)	0.0187911	0.0255641	0.0270033	0.0204967	0.0417127	0.0594928	0.0337248	0.0427674	0.639882	0.422252	1	0.938005	0.573853	0.643596	0.606984	0.856691
	Phospholipids	LPE(20:1)	0.30422	0.540305	0.431354	0.282944	0.58458	0.73293	0.486409	0.558156	0.347139	0.295378	0.353716	0.512307	1	0.896189	0.592892	0.332123
	Phospholipids	LPE(20:2)	0.388274	0.398758	0.340512	0.331116	0.593607	0.757947	0.52451	0.427256	0.29026	0.462806	0.220977	0.630617	0.508996	0.942745	1	0.305679
	Phospholipids	LPE(20:3)	0.224106	0.920027	0.354745	0.251176	1	0.490173	0.371726	0.834864	0.162896	0.281357	0.120522	0.698363	0.373441	0.570594	0.618744	0.539509
	Phospholipids	LPE(20:4)	0.272677	0.861983	0.411688	0.269944	0.752545	0.324121	0.485214	1	0.211626	0.251588	0.141976	0.661671	0.221476	0.308017	0.795581	0.237915
	Phospholipids	LPE(20:5)	0.334492	1	0.568031	0.2601	0.760373	0.407633	0.332433	0.944863	0.327226	0.86013	0.322765	0.71238	0.439184	0.343038	0.901202	0.354868
	Phospholipids	LPE(22:0)	0.117646	0.198146	0.15617	0.153696	0.18866	0.202411	0.199311	0.230708	0.367982	0.100413	0.332198	0.583059	0.5068	0.70251	1	0.392928
	Phospholipids	LPE(22:1)	0.122259	0.227524	0.190914	0.182749	0.265617	0.257046	0.203414	0.308926	0.352913	0.102616	0.272681	0.652469	0.508177	1	0.807577	0.546535
	Phospholipids	LPE(22:6)	0.367063	1	0.485133	0.312964	0.778164	0.357057	0.339725	0.692891	0.197721	0.349851	0.214115	0.369202	0.308003	0.282492	0.395663	0.292911
	Phospholipids	LPG(14:0)	0	0	0	0	0	0	0	0	0.519013	0.613665	0.552695	0.460756	1	0.801929	0.305043	0.100385
	Phospholipids	LPG(16:0)	0.0999935	0.112404	0.0793206	0.0533997	0.114734	0.170791	0.159976	0.0851415	0.525018	1	0.362018	0.477118	0.596143	0.532904	0.407832	0.460218
	Phospholipids	LPG(18:0)	0.011734	0.0263702	0.0174409	0.013244	0.022376	0.0343347	0.0230616	0.0203168	0.212153	1	0.145911	0.181374	0.217893	0.248475	0.239561	0.354436
	Phospholipids	LPG(18:1)	0.0377103	0.035437	0.0317481	0.0193098	0.0332	0.0800192	0.056824	0.029926	0.485262	0.782121	0.609714	0.365744	0.513534	0.696201	0.377992	1
	Phospholipids	LPG(18:2)	0.0670907	0.232485	0.109606	0.0409925	0.174206	0.367562	0.172481	0.20429	0.391319	0.375392	0.389009	0.693655	0.556876	0.847926	1	0.33415
	Phospholipids	LPG(20:0)	0.131939	0.219235	0.204912	0.125453	0.234055	0.310454	0.271669	0.266167	0.563073	1	0.593625	0.499269	0.542787	0.44402	0.395805	0.681355
	Phospholipids	LPG(20:1)	0	0	0	0	0	0	0	0	0.259832	1	0.23171	0.315974	0.711235	0.631075	0.214048	0.532283
	Phospholipids	LPG(20:3)	0.517449	0.638809	0.32825	0.484826	0.291619	0.4246	0.446651	0.412874	0.444232	1	0.442789	0.414355	0.539933	0.478637	0.918625	0.327288
	Phospholipids	LPG(22:6)	0.0612817	0.22546	0.133644	0.0892433	0.289545	0.285187	0.0930252	0.212465	0.322567	0.149745	0.329522	1	0.976718	0.59852	0.451192	0.192338
	Phospholipids	LPI(16:0)	0.247922	0.185427	0.192829	0.124056	0.233536	0.379885	0.41727	0.159257	0.217632	0.244747	0.299963	0.198009	1	0.433217	0.103736	0.102213
	Phospholipids	LPI(18:0)	0.134009	0.215928	0.176732	0.16351	0.308369	0.42729	0.352604	0.258097	0.350074	0.166187	0.390561	0.400339	1	0.931565	0.445248	0.176545
	Phospholipids	LPI(18:1)	0.205881	0.178635	0.280689	0.124368	0.203484	0.493626	0.400132	0.157271	0.242052	0.281794	0.398482	0.232369	1	0.487281	0.121426	0.0892438
	Phospholipids	LPI(18:2)	0.230083	0.111065	0.154115	0.0867559	0.178113	0.340454	0.415244	0.139856	0.20623	0.279172	0.332578	0.164445	1	0.564044	0.0364934	0.0844576
	Phospholipids	LPI(22:0)	0.125907	0	0.136115	0.277442	0.341945	0.664667	1	0.303629	0.0639355	0.0599957	0.657305	0.465142	0.554465	0.686207	0.300157	0.268473
	Phospholipids	LPS(14:0)	0	0	0	0	0	0	0	0	0.319538	0.746397	0.514684	0.309203	1	0.83833	0.803016	0.209751
	Phospholipids	LPS(16:0)	0.179881	0.334593	0.25545	0.239206	0.295446	0.377871	0.367796	0.259133	0.265531	1	0.383861	0.447885	0.745143	0.608001	0.669142	0.39539
	Phospholipids	LPS(18:0)	0.163941	0.374876	0.193128	0.225572	0.365139	0.427099	0.374194	0.389488	0.204271	0.278691	0.1817	0.464955	0.733837	0.613024	1	0.438783
	Phospholipids	LPS(18:1)	0.235907	0.636142	0.275405	0.321591	0.466494	0.507822	0.591546	0.529699	0.217821	0.875518	0.231154	0.565214	0.55288	1	0.810736	0.74043
	Phospholipids	LPS(20:0)	0.125036	0.338334	0.164187	0.17653	0.217714	0.248912	0.29641	0.262919	0.198403	0.293964	0.222823	0.4331	0.617114	0.557963	1	0.572372
	Phospholipids	LPS(20:1)	0.285408	0.594881	0.345734	0.144193	0.477836	0.519886	0.41026	0.435705	0.285121	0.674402	0.32657	0.510331	1	0.717883	0.710941	0.659012
	Phospholipids	LPS(22:0)	0.217811	0.339478	0.210556	0.258147	0.223315	0.284881	0.443014	0.299419	0.283093	0.451226	0.30619	0.432679	0.732531	0.583385	1	0.800665
	Phospholipids	LPS(22:1)	0.177781	0.287701	0.206564	0.167922	0.241114	0.281176	0.38025	0.312694	0.472662	0.333757	0.442328	0.535398	0.813872	0.799645	1	0.62541
	Phospholipids	SM(32:1-d18:1/14:0)	0.658988	0.962075	0.782486	0.579602	0.590493	1	0.676268	0.480212	0.489784	0.313655	0.984332	0.518289	0.463853	0.616573	0.840975	0.332369
	Phospholipids	SM(34:1-d18:1/16:0)	0.26668	0.505026	0.374531	0.390724	0.410105	0.547543	0.41179	0.464294	0.542254	0.307202	0.63003	0.644347	0.64962	0.810789	1	0.338095
	Phospholipids	SM(34:2-d18:1-16:1)	0.202127	0.468534	0.25286	0.239874	0.48798	0.416579	0.110343	0.141229	0.383574	0	0.580061	0.377816	0.435425	1	0.916821	0.220028
	Phospholipids	SM(36:1-d18:1/18:0)	0.270278	0.30529	0.269879	0.220336	0.150742	0.246638	0.214584	0.187903	0.340913	0.258524	0.428043	0.288022	0.35181	0.551302	1	0.203179
	Phospholipids	SM(38:2-d18:1/20:1)	0.361864	0.584906	0.40701	0.408791	0.363109	1	0.584399	0.312498	0.171402	0.148768	0.498787	0.0892018	0.197015	0.241989	0.0697494	0.0908312
	Phospholipids	SM(40:1-d18:1/22:0)	0.370581	1	0.613352	0.530339	0.389863	0.920192	0.556061	0.459059	0.439191	0.15393	0.786687	0.356542	0.39674	0.348555	0.451276	0.131166
	Phospholipids	SM(40:2-d18:1/22:1)	0.373131	0.751978	0.61932	0.43189	0.388609	1	0.517896	0.336837	0.17439	0.215376	0.611243	0.146269	0.259307	0.278038	0.258458	0.107256
	Phospholipids	PE(28:0-14:0/14:0)	0	0	0	0	0	0	0	0	0.760576	1	0.684385	0.455556	0.347808	0.488167	0.314935	0.391588
	Phospholipids	PE(32:0-14:0/18:0)	0	0	0	0	0	0	0	0	0.0886487	1	0.119197	0.0725286	0.142856	0.136657	0.124408	0.363704
	Phospholipids	PE(32:0-16:0/16:0)	0.00209665	0.00920946	0.00348265	0.00511582	0.0038821	0.00333161	0.00112581	0.00339672	0.159936	1	0.139601	0.140649	0.117859	0.153352	0.146084	0.320076
	Phospholipids	PE(32:1-14:0/18:1)	0.0124676	0	0.00911637	0.027457	0.0323901	0	0.0313042	0	0.372056	1	0.240635	0.306662	0.396821	0.292662	0.213434	0.461151
	Phospholipids	PE(32:1-16:0/16:1)	0.0125441	0.0428058	0.0263488	0.0150027	0.0157329	0.0242619	0.00265807	0.0194623	0.138863	1	0.0772619	0.116183	0.0763982	0.140989	0.0992917	0.583372
	Phospholipids	PE(32:2-14:0/18:2)	0	0.00515639	0.000700396	0.00936768	0	0	0	0.0135278	0.845864	0.653513	0.806148	0.700506	1	0.650483	0.805217	0.162384
	Phospholipids	PE(32:2-16:1/16:1)	0.386774	0.489117	0.244016	0.270134	0.222464	0.378044	0.181035	0.348988	0.720392	0.989091	0.182875	0.319125	0.288716	0.382626	0.253664	1
	Phospholipids	PE(32:3-14:0/18:3)	0	0	0	0	0	0	0	0	0.886928	0.876948	1	0.384604	0.67098	0.443256	0.623155	0.189841
	Phospholipids	PE(34:1-16:0/18:1)	0.0364314	0.0510424	0.0436546	0.0434711	0.0349865	0.0345157	0.0311826	0.035797	0.140465	1	0.170121	0.0945384	0.192694	0.151035	0.207283	0.366772
	Phospholipids	PE(34:1-16:1/18:0)	0.116243	0.105442	0.0782493	0.0991944	0.0728349	0.0660487	0.0326956	0.0473701	0.086099	1	0.0774431	0.128555	0.0713017	0.158483	0.0680085	0.804437
	Phospholipids	PE(34:2-16:0/18:2)	0.126101	0.14439	0.108533	0.115412	0.120499	0.087081	0.0876793	0.116629	0.838885	0.869397	0.815654	0.644709	0.95902	0.646919	1	0.343392
	Phospholipids	PE(34:2-16:1/18:1)	0.106806	0.10853	0.104256	0.0525472	0.0500116	0.0842784	0.0369746	0.0543728	0.21129	1	0.132751	0.249693	0.164666	0.281883	0.116284	0.858996
	Phospholipids	PE(34:3-14:0/20:3)	0	0	0	0	0	0	0	0	0.104495	0.621191	0	0.208819	0.114337	0.1058	0.0656828	1
	Phospholipids	PE(34:3-16:0/18:3)	0.0442355	0.0309078	0.0489028	0.00999022	0.033374	0.0577862	0.0210714	0.0649508	0.961981	1	0.859515	0.532367	0.806962	0.569752	0.518847	0.367625
	Phospholipids	PE(34:3-16:1/18:2)	0.063839	0.013565	0.121426	0.0805298	0.0775992	0.0360981	0.0918446	0	0.398038	0.325311	0.199811	0.16351	0.294071	0.297769	1	0.166487
	Phospholipids	PE(34:4-14:0/20:4)	0	0	0	0	0	0	0	0	0.925681	0.644992	0.404329	0.776834	1	0.474202	0.97081	0.201964
	Phospholipids	PE(34:5-14:0/20:5)	0	0	0	0	0	0	0	0	0.288395	1	0.701037	0.267895	0.435243	0.39886	0.425288	0.382472
	Phospholipids	PE(36:1-16:0/20:1)	0.111462	0.110361	0.0581314	0.121236	0.0740074	0.0850814	0.0350014	0.140311	0.0935524	1	0.15967	0.200763	0.286924	0.453218	0.186512	0.652607
	Phospholipids	PE(36:1-18:0/18:1)	0.706651	1	0.696824	0.786463	0.702161	0.538985	0.432865	0.938331	0.102751	0.501438	0.0844014	0.197061	0.232908	0.244619	0.898409	0.292964
	Phospholipids	PE(36:2-18:0/18:2)	0.839847	1	0.788724	0.944855	0.7842	0.683943	0.453934	0.876126	0.116874	0.24665	0.0681058	0.108677	0.131499	0.0863952	0.369545	0.0645674
	Phospholipids	PE(36:2-18:1/18:1)	0.301101	0.349553	0.29126	0.300029	0.267354	0.230169	0.165258	0.349637	0.143064	1	0.182191	0.14309	0.286357	0.200989	0.349144	0.3228
	Phospholipids	PE(36:3-16:0/20:3)	0.452743	0.320658	0.270214	0.294159	0.353901	0.345331	0.207353	0.319006	0.630167	1	0.207638	0.423478	0.740394	0.443743	0.570629	0.806631
	Phospholipids	PE(36:3-18:0/18:3)	0.496576	0.799462	0.396436	0.540358	0.538798	0.788123	0.267537	0.51591	0.163166	0.71151	0.0419619	0.0296497	0.0417179	0	0.185641	1
	Phospholipids	PE(36:3-18:1/18:2)	0.760758	0.667793	0.704267	0.60449	0.530299	0.498911	0.444474	0.738719	0.658402	0.732149	0.576009	0.411636	0.671339	0.337863	1	0.24565
	Phospholipids	PE(36:4-16:0/20:4)	0.141082	0.152167	0.194705	0.165195	0.192734	0.103334	0.111521	0.199956	0.719804	0.722827	0.261198	0.409268	0.778896	0.401129	1	0.334463
	Phospholipids	PE(36:4-18:1/18:3)	0.709361	0.286857	0.497881	0.77965	0.448134	0.258189	0.264981	0.591225	0.595701	1	0.357157	0.463194	0.530751	0.718213	0.64381	0.293138
	Phospholipids	PE(36:4-18:2/18:2)	0.496434	0.621092	0.484561	0.328196	0.417002	0.420124	0.71983	0.481065	0.583908	1	0.282983	0.254689	0.52822	0.281918	0.634526	0.224292
	Phospholipids	PE(36:5-16:0/20:5)	0.0818953	0.0692651	0.0467886	0.0233277	0.0373953	0.0199892	0.0256974	0.0808696	0.461032	1	0.289205	0.318849	0.519664	0.284789	0.665684	0.55298
	Phospholipids	PE(36:5-18:2/18:3)	0.22469	0.663913	0.219027	0.302618	0.276469	0.173513	0.378073	0.281104	0.44403	1	0.491909	0.408684	0.418709	0.198161	0.46259	0.188211
	Phospholipids	PE(36:6-14:0/22:6)	0	0	0	0	0	0	0	0	0.86554	1	0.62234	0.32539	0.409833	0.713131	0.307812	0.338335
	Phospholipids	PE(38:1-18:0/20:1)	0.658264	1	0.386203	0.603353	0.499278	0.621812	0.405885	0.643257	0	0.625728	0.0227962	0.116351	0.195712	0.158641	0.544517	0.10935
	Phospholipids	PE(38:1-18:1/20:0)	0.560658	1	0.637388	0.611848	0.54453	0.593541	0.582447	0.949058	0	0.259797	0.0691725	0.166019	0.122921	0.198257	0.632077	0.173615
	Phospholipids	PE(38:2-18:0/20:2)	0.423359	0.954964	0.601672	0.748506	0.499241	1	0.561192	0.59248	0.106096	0.281418	0.142069	0.234572	0	0.36982	0.85157	0.300774
	Phospholipids	PE(38:2-18:1/20:1)	0.505854	1	0.426324	0.60888	0.412354	0.39684	0.493792	0.603623	0.115277	0.160932	0.10507	0.162549	0.204434	0.250137	0.258852	0.321908
	Phospholipids	PE(38:2-18:2/20:0)	0.84543	0.824691	0.731237	1	0.780109	0.853048	0.509167	0.788867	0.0888551	0.0687189	0.0398356	0.0900511	0	0.0787583	0	0
	Phospholipids	PE(38:3-18:0/20:3)	0.683206	1	0.748856	0.880198	0.584305	0.45935	0.381331	0.768019	0.11366	0.160019	0.0781143	0.141703	0.159462	0.200428	0.509008	0.117528
	Phospholipids	PE(38:3-18:2/20:1)	0.882332	1	0.804701	0.877492	0.825294	0.650999	0.612383	0.787386	0.24734	0.158796	0.0394668	0.210259	0.182002	0.254219	0.201224	0.110206
	Phospholipids	PE(38:4-18:0/20:4)	0.673497	0.982071	0.78091	1	0.652979	0.354553	0.53782	0.949298	0.0645517	0.0585589	0.0538112	0.125762	0.0761837	0.0819321	0.556318	0.0606856
	Phospholipids	PE(38:5-18:0/20:5)	0.729816	0.95322	1	0.839127	0.730321	0.478383	0.462726	0.933311	0.0946196	0.152441	0.00841526	0.0717717	0.0568053	0.0442628	0.75094	0.137887
	Phospholipids	PE(38:5-18:1/20:4)	0.783428	0.908502	0.979454	1	0.749702	0.564455	0.457958	0.938175	0.276298	0.056076	0.179439	0.351856	0.358357	0.180215	0.629869	0.202315
	Phospholipids	PE(38:6-16:0/22:6)	0.0947169	0.118242	0.110878	0.071123	0.0705039	0.0468183	0.0397832	0.0605501	0.253667	1	0.15191	0.206325	0.174834	0.270851	0.255338	0.408031
	Phospholipids	PE(40:1-18:1/22:0)	0.380007	0.545018	0.40699	0.444248	0.391399	0.292713	0.308786	0.736358	0.138932	0.357779	0.0829064	0.290996	0.211293	0.280106	1	0.219869
	Phospholipids	PE(40:2-18:1/22:1)	0.762533	1	0.442771	0.602206	0.437191	0.26984	0.356139	0.822313	0	0.405633	0.146328	0.409055	0.256486	0.372849	0.854348	0
	Phospholipids	PE(40:2-18:2/22:0)	0.632556	0.891801	0.525709	0.496641	0.516454	0.429179	0.437717	1	0	0	0	0	0.165148	0	0.255011	0
	Phospholipids	PE(40:6-18:0/22:6)	0.721679	0.916863	0.907417	1	0.726297	0.51661	0.398206	0.722064	0.0564892	0.0970725	0.0632591	0.0870073	0.0869422	0.0793769	0.2575	0.107328
	Phospholipids	PE(40:7-18:1/22:6)	0.324204	1	0.327218	0.633985	0.317124	0.28433	0.256776	0.572908	0.118313	0.428055	0.0581087	0.152706	0.144678	0.204967	0.539899	0.253382
	Phospholipids	PG(32:0-14:0/18:0)	0	0	0	0	0	0	0	0	0.0595717	1	0.0416582	0.0585711	0.0322666	0.108274	0.0523558	0.440751
	Phospholipids	PG(32:0-16:0/16:0)	0.00726095	0.0058796	0.00552685	0.00425568	0.00473721	0.00398042	0.00958972	0.00525151	0.0851911	1	0.0719832	0.185128	0.0567013	0.105031	0.0854053	0.510697
	Phospholipids	PG(32:1-14:0/18:1)	0	0	0	0	0	0	0	0	0.248514	0.899103	0.138325	0.125211	0.102902	0.198587	0.275834	1
	Phospholipids	PG(32:1-16:0/16:1)	0	0	0	0	0	0	0	0	0.108817	1	0.0639257	0.128707	0.0695296	0.18761	0.112682	0.687726
	Phospholipids	PG(34:0-16:0/18:0)	0.00118781	0.00135113	0.000547747	0.00169986	0.0010991	0.0010779	0.00125423	0.000983667	0.0482328	1	0.0345563	0.0471003	0.0315679	0.0813349	0.0518088	0.518649
	Phospholipids	PG(34:1-16:0/18:1)	0.00667482	0.00621536	0.00341485	0.00600185	0.00890607	0.00304436	0.00289449	0.00738756	0.162692	1	0.132511	0.10305	0.166846	0.143403	0.210391	0.835387
	Phospholipids	PG(34:1-16:1/18:0)	0	0	0	0.00452287	0	0	0	0	0.133121	0.883396	0.100544	0.145899	0.0694761	0.143574	0.0692743	1
	Phospholipids	PG(34:2-16:0/18:2)	0.03264	0.0267267	0.0228687	0.0166977	0.028187	0.0327439	0.0354797	0.0226121	0.524401	1	0.350673	0.245748	0.684539	0.234451	0.403362	0.443105
	Phospholipids	PG(34:2-16:1/18:1)	0	0	0	0	0	0	0	0	0.215423	0.949317	0.1508	0.184264	0.116197	0.273668	0.116373	1
	Phospholipids	PG(36:0-18:0/18:0)	0.0181867	0.0417428	0.0134624	0.0407221	0.0187153	0.035882	0.0276889	0.0392768	0.164602	1	0.234511	0.351528	0.209568	0.422252	0.328322	0.749208
	Phospholipids	PG(36:1-16:0/20:1)	0.00291558	0	0.00358848	0	0.00193578	0	0.0284432	0.00764577	0.064813	1	0.0635259	0.0729678	0.0616178	0.109204	0.127853	0.573055
	Phospholipids	PG(36:1-18:0/18:1)	0.00515301	0.00334054	0.0042022	0.00476024	0.00484849	0.00145077	0.00572174	0.00554829	0.260388	1	0.167955	0.158603	0.181901	0.107212	0.272842	0.87593
	Phospholipids	PI(32:1-16:0/16:1)	0.398638	1	0.870577	0.52962	0.679537	0.612709	0.560352	0.712431	0.075189	0.5137	0.148462	0.129677	0.279327	0.264851	0.133247	0.119629
	Phospholipids	PI(34:1-16:0/18:1)	0.435472	0.691395	0.625245	0.475168	0.524831	0.564034	1	0.581576	0.139772	0.579008	0.167925	0.0933163	0.546082	0.355876	0.258644	0.163856
	Phospholipids	PI(34:1-16:1/18:0)	0.571086	1	0.77716	0.712781	0.686419	0.968991	0.715675	0.656348	0.0641165	0.457531	0.157028	0.132523	0.255293	0.804862	0.118546	0.176548
	Phospholipids	PI(34:2-16:0/18:2)	0.480324	0.586017	0.645953	0.439242	0.5053	0.509535	1	0.508538	0.128048	0.581411	0.153865	0.0800467	0.483242	0.256335	0.213764	0.132283
	Phospholipids	PI(34:3-16:0/18:3)	0.390086	0.460526	0.641488	0.43407	0.603054	0.541283	1	0.643809	0.138073	0.433296	0.207995	0.117179	0.388073	0.35943	0.152542	0.118889
	Phospholipids	PI(36:1-18:0/18:1)	0.523692	0.91055	0.78849	0.758442	0.801972	0.669662	0.883758	1	0.150988	0.522773	0.0825582	0.200718	0.391952	0.491737	0.384201	0.192124
	Phospholipids	PI(36:2-16:0/20:2)	0.178182	0.452061	0.310663	0.247858	0.476177	0.431348	0.373287	0.6407	0.164417	0.954156	0.13891	0.244041	0.583233	1	0.840633	0.466028
	Phospholipids	PI(36:2-18:0/18:2)	0.428078	0.705989	0.711841	0.681495	1	0.742363	0.732288	0.938508	0.131201	0.287447	0.0884138	0.210359	0.282326	0.403982	0.369429	0.0871953
	Phospholipids	PI(36:2-18:1/18:1)	0.368901	0.785013	0.904023	0.515109	0.807267	0.570417	1	0.747005	0.214754	0.848312	0.307581	0.188584	0.691693	0.643076	0.173325	0.230524
	Phospholipids	PI(36:3-16:0/20:3)	0.210658	0.283151	0.231581	0.298494	0.332535	0.230205	0.248186	0.396852	0.108682	0.42216	0.137037	0.268785	0.625268	1	0.578713	0.19224
	Phospholipids	PI(36:3-18:0/18:3)	0.411783	1	0.498786	0.532589	0.89689	0.651097	0.730851	0.663631	0.148964	0.542808	0.074182	0.231139	0.256118	0.298431	0.383848	0.111956
	Phospholipids	PI(36:3-18:1/18:2)	0.381006	0.565886	0.493551	0.27367	0.514848	0.421805	1	0.485095	0.113969	0.665208	0.183957	0.096284	0.538361	0.225133	0.167789	0.138434
	Phospholipids	PI(36:4-16:0/20:4)	0.391694	0.765606	0.900421	0.969698	0.975155	0.533088	0.798003	1	0.148339	0.299507	0.132123	0.200824	0.259772	0.461369	0.592413	0.0417506
	Phospholipids	PI(36:4-18:1/18:3)	0.194899	0.510128	0.503644	0.49488	0.206174	0.446965	1	0.176521	0.196678	0.466412	0.0686961	0	0.686004	0.232468	0.532649	0.0377662
	Phospholipids	PI(36:4-18:2/18:2)	0.2762	0.364674	0.461488	0.155414	0.285048	0.447329	1	0.288009	0.0864019	0.449752	0.126656	0.0391755	0.425531	0.132753	0.0544527	0.10383
	Phospholipids	PI(38:3-18:0/20:3)	0.315529	0.511656	0.45324	0.52357	0.601228	0.41956	0.396079	0.582415	0.134585	0.332709	0.12778	0.269842	0.44361	1	0.677182	0.21238
	Phospholipids	PI(38:4-18:0/20:4)	0.289957	0.513573	0.609161	0.639525	0.873554	0.459164	0.685811	1	0.073954	0.189912	0.0792425	0.142745	0.170881	0.273956	0.375273	0.0797434
	Phospholipids	PI(38:5-18:0/20:5)	0.468593	0.607468	0.633272	0.69679	0.75213	0.482111	0.607953	1	0.085246	0.396423	0.085151	0.0777224	0.120718	0.215781	0.332605	0.0824911
	Phospholipids	PI(38:5-18:1/20:4)	0.327742	0.736673	0.737579	0.663508	0.883247	0.555554	0.683397	1	0.169354	0.260398	0.0960895	0.0553178	0.108992	0.199566	0.248813	0.0539414
	Phospholipids	PI(40:6-18:0/22:6)	0.578651	0.799593	1	0.782509	0.917059	0.827276	0.710191	0.865075	0.119888	0.283331	0.168788	0.158938	0.27506	0.476351	0.300117	0.198243
	Phospholipids	PS(36:1-18:0/18:1)	0.435253	1	0.554108	0.783914	0.454833	0.381777	0.560015	0.822314	0.0826811	0.705191	0.036159	0.100817	0.203963	0.152099	0.725025	0.337997
	Phospholipids	PS(36:2-18:0/18:2)	0.418904	1	0.631551	0.785508	0.481281	0.479116	0.604384	0.656656	0.0329172	0.216324	0.0300244	0.0343825	0.116995	0.0596487	0.225087	0.0361528
	Phospholipids	PS(38:3-18:0/20:3)	0.414744	1	0.463989	0.659046	0.461204	0.47569	0.590058	0.52357	0.0599315	0.348922	0.038105	0.0928327	0.319768	0.149282	0.79227	0.129846
	GC-TQMS	Glyoxylic acid-meto-TMS	0.230769	0.384615	0.230769	0.307692	0.461538	0.230769	0.230769	0.230769	0.307692	0.307692	0.384615	0.307692	0.230769	1	0.230769	0.153846
	GC-TQMS	Pyruvic acid-meto-TMS	0.166667	0.25	0.166667	0.0833333	0.0833333	0.166667	0.25	0.166667	1	0.583333	0.416667	0.166667	0.333333	0.166667	0.25	0.166667
	GC-TQMS	Lactic acid-2TMS	0.329447	0.412781	0.216321	0.420984	0.258204	0.139033	0.310881	0.301382	0.338515	0.357513	1	0.265976	0.470639	0.261658	0.25	0.249136
	GC-TQMS	2-Hydroxyisobutyric acid-2TMS	0.666667	0.666667	0.333333	1	0.333333	0.666667	0.333333	1	1	0.666667	1	1	0.666667	0.666667	0.666667	0.666667
	GC-TQMS	Caproic acid-TMS	0.5	0.45	0.45	0.85	0.3	0.3	0.45	0.55	1	0.55	0.7	0.8	0.7	0.8	0.6	0.55
	GC-TQMS	Glycolic acid-2TMS	0.651515	0.787879	0.621212	0.924242	0.681818	0.469697	0.575758	0.863636	1	0.909091	0.984848	0.969697	0.757576	0.818182	0.772727	0.80303
	GC-TQMS	Alanine-2TMS	0.0708738	0.0553398	0.0621359	0.0665049	0.023301	0.0373786	0.0728155	0.0480583	1	0.563592	0.697087	0.213592	0.408252	0.18932	0.408252	0.450485
	GC-TQMS	2-Keto-isovaleric acid-meto-TMS	0.333333	0.333333	0.333333	0.333333	0.333333	0.333333	0.333333	0.333333	1	1	0.666667	0.666667	0.666667	0.333333	0.666667	0.666667
	GC-TQMS	Hydroxylamine-3TMS	0.869114	0.823618	0.790332	0.984946	0.654094	0.83541	0.804215	0.93853	0.936439	0.763737	1	0.766413	0.8094	0.846283	0.780547	0.772602
	GC-TQMS	Glycine-2TMS	0.25	0.25	0.25	0.25	0.25	0	0.25	0	0.75	0.75	1	0.25	0.5	0.25	0.5	0.25
	GC-TQMS	Glyoxylic acid-oxime-2TMS	0.627451	1	0.529412	0.823529	0.843137	0.607843	0.686275	0.666667	0.647059	0.72549	0.803922	0.764706	0.568627	0.647059	0.588235	0.509804
	GC-TQMS	3-Hydroxypropionic acid-2TMS	0.447368	0.552632	0.447368	0.763158	0.447368	0.394737	0.394737	0.631579	1	0.842105	0.657895	0.736842	0.868421	0.657895	0.526316	0.631579
	GC-TQMS	Pyruvic acid-oxime-2TMS	0.75	0.833333	0.75	1	0.583333	0.916667	0.75	0.916667	0.833333	0.666667	1	0.666667	0.75	0.833333	0.666667	0.833333
	GC-TQMS	2-Hydroxyisovaleric acid-2TMS	0.142857	0.142857	0.142857	0.285714	0.142857	0.142857	0.142857	0.285714	0.714286	0.285714	0.571429	0.142857	1	0.142857	0.142857	0.142857
	GC-TQMS	3-Hydroxybutyric acid-2TMS	0.2	0.2	0.2	0.4	0.1	0.1	0.3	0.3	0.6	0.4	0.7	0.3	1	0.1	0.4	0.9
	GC-TQMS	2-Aminobutyric acid-2TMS	0	0	0	0	0	0	0	0	1	0.25	1	0	0.25	0	0.25	0.25
	GC-TQMS	2-Ketoisocaproic acid-meto-TMS(1)	0	0	0	0	0	0	0	0	1	1	0.333333	0.333333	0.333333	0	0.666667	0.666667
	GC-TQMS	3-Methyl-2-oxovaleric acid-meto-TMS(1)	0	0	0	0	0	0	0	0	1	0.888889	0	0	0.444444	0	0.555556	0.555556
	GC-TQMS	3-Methyl-2-oxovaleric acid-meto-TMS(2)	0	0	0	0	0	0	0	0	1	1	0.333333	0.333333	0.666667	0.333333	0.333333	0.666667
	GC-TQMS	3-Hydroxyisovaleric acid-2TMS	0.5	0.566667	0.433333	1	0.566667	0.4	0.433333	0.966667	0.6	0.5	0.733333	1	0.5	0.533333	0.5	0.5
	GC-TQMS	Valine-2TMS	0.151442	0.120192	0.149038	0.151442	0.0552885	0.0853365	0.169471	0.144231	0.53726	0.405048	1	0.221154	0.331731	0.152644	0.355769	0.322115
	GC-TQMS	2-Ketoisocaproic acid-meto-TMS(2)	0	0	0	0	0	0	0	0	1	0.666667	0.166667	0.0833333	0.416667	0.166667	0.5	0.5
	GC-TQMS	2-Hydroxyisocaproic acid-2TMS	0	0	0	0	0	0	0	0	0.5	0.5	0.75	0	1	0	0	0
	GC-TQMS	Urea-2TMS	0.766742	1	0.326029	0.435721	0.0801297	0.0954943	0.906191	0.265932	0.00388979	0.00220421	0.00408428	0.00576985	0.00687196	0.378865	0.00207455	0.00272285
	GC-TQMS	Dihydroxyacetone-meto-2TMS	0	0	0	0	0	0	0	0	1	0.5	0.5	0.25	0.5	0.25	0.25	0
	GC-TQMS	Serine-2TMS	0.471264	0.62069	0.597701	0.597701	0.563218	0.988506	0.609195	0.885057	0.574713	0.770115	1	0.574713	0.724138	0.781609	0.678161	0.724138
	GC-TQMS	Benzoic acid-TMS	0.542857	0.542857	0.485714	0.714286	0.428571	0.457143	0.457143	0.685714	1	0.542857	0.742857	0.714286	0.6	0.685714	0.6	0.657143
	GC-TQMS	2-Aminoethanol-3TMS	0.678457	0.848875	0.77492	0.78135	0.723473	0.919614	0.733119	0.967846	0.713826	0.707395	1	0.688103	0.726688	0.797428	0.684887	0.66881
	GC-TQMS	Glycerol-3TMS	0.466937	0.604492	0.576107	0.583281	0.555521	0.904866	0.57174	0.902059	0.541797	0.737056	1	0.563943	0.717405	0.799127	0.656269	0.740175
	GC-TQMS	Octanoic acid-TMS	0.454545	0.636364	0.636364	1	0.545455	0.545455	0.363636	1	0.727273	0.545455	0.818182	0.909091	0.545455	0.727273	0.727273	0.545455
	GC-TQMS	Leucine-2TMS	0.161782	0.0797186	0.134818	0.139508	0.028136	0.0797186	0.16061	0.165299	0.459555	0.345838	1	0.192263	0.309496	0.171161	0.329426	0.3517
	GC-TQMS	Phosphoric acid-3TMS	0.142497	0.329931	0.162911	0.228791	0.133749	0.122349	0.221501	0.184385	0.0779427	0.455064	0.379507	0.0715801	0.138123	0.0735684	0.155488	1
	GC-TQMS	Isoleucine-2TMS	0.212828	0.0962099	0.174927	0.174927	0.0408163	0.104956	0.174927	0.189504	0.574344	0.460641	1	0.259475	0.367347	0.186589	0.405248	0.355685
	GC-TQMS	Proline-2TMS	0.837037	0.140741	0.422222	0.851852	0.037037	0.244444	0.696296	0.392593	1	0.666667	0.777778	0.348148	0.614815	0.333333	0.474074	0.511111
	GC-TQMS	Glycine-3TMS	0.410319	0.341523	0.358722	0.488943	0.242015	0.267813	0.35258	0.213759	1	0.7457	0.864865	0.406634	0.589681	0.342752	0.642506	0.4914
	GC-TQMS	Maleic acid-2TMS	0.5	0.5	0.5	0.5	0.5	0.5	0.5	0.5	0.5	0.5	1	0.5	0.5	0.5	0.5	0.5
	GC-TQMS	Nicotinic acid-TMS	0.0380952	0.047619	0.0380952	0.0380952	0.0285714	0.0285714	0.0571429	0.0380952	0.780952	0.771429	0.238095	0.27619	0.647619	0.304762	0.409524	1
	GC-TQMS	Phenylacetic acid-TMS	0	0	0	0	0	0	0	0	0.434783	0.304348	0.391304	0.391304	0.26087	0.217391	0.391304	1
	GC-TQMS	Succinic acid-2TMS	0.024207	0.0358932	0.0300501	0.0158598	0.0125209	0.0100167	0.033389	0.024207	0.207012	0.127713	0.322204	0.0809683	1	0.072621	0.0834725	0.0934891
	GC-TQMS	Glyceric acid-3TMS	0.122137	0.122137	0.114504	0.145038	0.0839695	0.0687023	0.0992366	0.10687	1	0.778626	0.687023	0.740458	0.633588	0.587786	0.801527	0.145038
	GC-TQMS	Methylsuccinic acid-2TMS	0.2	0.2	0.2	0.2	0.2	0.2	0.2	0.2	1	0.6	0.4	0.2	0.6	0.2	0.6	0.8
	GC-TQMS	Uracil-2TMS	0.00806452	0.0241935	0.00806452	0.016129	0.00806452	0.00806452	0.016129	0.016129	0.967742	0.967742	0.379032	0.33871	0.483871	0.322581	0.475806	1
	GC-TQMS	Serine-3TMS	0.313433	0.201493	0.343284	0.268657	0.0597015	0.201493	0.216418	0.552239	1	0.61194	0.776119	0.410448	0.544776	0.365672	0.567164	0.522388
	GC-TQMS	Fumaric acid-2TMS	0.0465116	0.0930233	0.0930233	0.0697674	0.0697674	0.0465116	0.0697674	0.0697674	0.767442	0.395349	0.302326	1	0.418605	0.72093	0.627907	0.162791
	GC-TQMS	Nonanoic acid-TMS	0.7	0.558333	0.875	1	0.45	0.9	0.558333	0.766667	0.633333	0.616667	0.75	0.966667	0.808333	0.766667	0.583333	0.625
	GC-TQMS	Threonine-3TMS	0.612245	0.428571	0.877551	0.734694	0.244898	0.571429	0.408163	0.918367	1	0.877551	0.959184	0.408163	0.653061	0.408163	0.591837	0.897959
	GC-TQMS	Thymine-2TMS	0.025641	0.0512821	0.025641	0.0512821	0.0512821	0.025641	0.025641	0.025641	0.615385	0.871795	0.435897	0.205128	0.333333	0.153846	0.282051	1
	GC-TQMS	Glutaric acid-2TMS	0.0322581	0.0645161	0.0645161	0.0322581	0.0322581	0.0322581	0.0645161	0.0967742	0.548387	0.16129	0.258065	0.0967742	0.483871	0.0967742	0.451613	1
	GC-TQMS	Hydroquinone-2TMS	0.25	0.25	0.25	0.25	0.25	0	0	0.25	0	0.5	1	0.25	0.5	0.25	0.25	0.25
	GC-TQMS	3-Aminopropanoic acid-3TMS	0.457746	0.496479	0.429577	0.559859	0.390845	0.43662	0.411972	0.482394	0.630282	0.489437	0.616197	0.475352	0.521127	0.5	0.507042	1
	GC-TQMS	Homoserine-3TMS	1	1	1	1	1	0	1	1	1	1	1	1	1	1	1	1
	GC-TQMS	Erythrulose-meto-3TMS(1)	0	0	0	0	0	0	0	0	0	0	0	0	0	1	0	0
	GC-TQMS	3-Aminoisobutyric acid-3TMS	0.5	0.444444	0.388889	0.5	0.388889	0.444444	0.5	0.5	0.611111	0.5	0.722222	0.444444	0.5	0.555556	0.611111	1
	GC-TQMS	N-Butyrylglycine-TMS	0.857143	0.857143	0.714286	1	0.714286	0.857143	0.714286	0.857143	1	0.714286	0.857143	0.857143	0.857143	0.857143	0.714286	0.714286
	GC-TQMS	Decanoic acid-TMS	0.461538	0.615385	0.615385	0.846154	0.538462	0.461538	0.230769	0.769231	0.615385	0.384615	0.538462	1	0.384615	0.384615	0.538462	0.384615
	GC-TQMS	Citramalic acid-3TMS	0.545455	0.818182	0.454545	0.454545	0.363636	0.363636	0.454545	0.636364	0.727273	1	0.545455	0.454545	0.545455	0.454545	0.454545	0.363636
	GC-TQMS	Threitol-4TMS	0.75	1	0.375	0.5	0.375	0.375	0.75	0.5	0.25	0.375	0.375	0.25	0.5	0.5	0.25	0.25
	GC-TQMS	Malic acid-3TMS	0.166667	0.166667	0.0833333	0.0833333	0.0833333	0.0833333	0.0833333	0.0833333	1	0.916667	0.5	0.666667	0.75	0.583333	0.583333	0.583333
	GC-TQMS	meso-Erythritol-4TMS	1	1	0.333333	0.333333	0.333333	0	0.666667	0.333333	0.333333	0.333333	0.333333	0	0.333333	0.333333	0.333333	0.333333
	GC-TQMS	Adipic acid-2TMS	0.333333	0.333333	0.333333	0.333333	0.333333	0.666667	0.333333	0.333333	0.666667	0.333333	0.666667	0.666667	0.333333	0.333333	1	0.333333
	GC-TQMS	Aspartic acid-3TMS	0.0757576	0.0909091	0.10101	0.106061	0.020202	0.0707071	0.0858586	0.136364	1	0.318182	0.333333	0.20202	0.287879	0.424242	0.338384	0.353535
	GC-TQMS	4-Hydroxyproline-3TMS	0.4	0.4	0.4	1	0	0.6	0.6	0.2	1	0.4	0.2	0	0.6	0.2	0.2	0.4
	GC-TQMS	Methionine-2TMS	0	0	0	0	0	0	0	0	1	0.666667	0.666667	0.333333	0.333333	0	0.333333	0.333333
	GC-TQMS	4-Aminobutyric acid-3TMS	0.333333	0.309524	0.333333	0.428571	0.214286	0.261905	0.380952	0.214286	0.857143	0.547619	0.785714	0.595238	1	0.714286	0.428571	0.738095
	GC-TQMS	5-Oxoproline-2TMS	0.226519	0.390424	0.298343	0.322284	0.473297	0.158379	0.237569	0.213628	0.639042	1	0.460405	0.401473	0.38674	0.314917	0.526703	0.657459
	GC-TQMS	Threonic acid-4TMS	0.714286	1	0.666667	0.619048	0.714286	0.52381	0.809524	0.428571	0.0952381	0.047619	0.047619	0.142857	0.190476	0.333333	0.047619	0.047619
	GC-TQMS	Oxalacetic acid-3TMS	0.333333	0.666667	0.666667	0.666667	1	0.333333	0.666667	0.666667	0.666667	1	0.666667	0.666667	0.333333	1	0.666667	1
	GC-TQMS	Cysteine-3TMS	0.285714	0.571429	0.571429	0.428571	0.142857	0.571429	0.428571	0.857143	1	0.285714	0.428571	0.285714	0.571429	0.571429	0.285714	0.428571
	GC-TQMS	5-Hydroxymethyl-2-furoic acid-2TMS	0.9	1	1	0.9	1	0.8	1	0.9	0.8	1	0.9	0.8	0.9	0.9	0.9	0.8
	GC-TQMS	Creatinine-3TMS	1	1	0	1	0	0	1	1	0	0	0	0	0	0	0	0
	GC-TQMS	2-Hydroxyglutaric acid-3TMS	0.0921986	0.156028	0.070922	0.035461	0.0141844	0.0212766	0.134752	0.0496454	0.950355	0.453901	0.248227	0.234043	1	0.475177	0.312057	0.22695
	GC-TQMS	3-Hydroxyglutaric acid-3TMS	0.995327	0.968847	0.97352	0.959502	0.978193	0.981308	1	0.965732	0.978193	0.975078	0.951713	0.976636	0.97352	0.970405	0.968847	0.970405
	GC-TQMS	2-Ketoglutaric acid-meto-2TMS	0.184211	0.289474	0.184211	0.0526316	0.0263158	0.0263158	1	0.0526316	0.684211	0.710526	0.0263158	0.0789474	0.289474	0.105263	0.289474	0.921053
	GC-TQMS	3-Phenyllactic acid-2TMS	0	0	0	0	0	0	0	0	0.173913	0.217391	0.521739	0	1	0	0	0
	GC-TQMS	3-Hydroxy-3-methylglutaric acid-3TMS	0	0	1	0	0	0	0	1	0	0	0	1	0	0	0	0
	GC-TQMS	Glutamic acid-3TMS	0.04329	0.0779221	0.0678211	0.0707071	0.020202	0.044733	0.0750361	0.0678211	0.84127	0.352092	0.154401	0.0836941	0.359307	0.178932	0.291486	1
	GC-TQMS	Triethanolamine-3TMS	0.6	0.8	0.4	0.4	0.4	0.6	0.4	0.4	1	0.4	0.8	0.6	0.8	0.4	0.4	0.4
	GC-TQMS	3-Hydroxyphenylacetic acid-2TMS	0	0	0	0	0	0	0	0	1	1	0.5	1	0.5	0.5	0	0.5
	GC-TQMS	5-Aminovaleric acid-3TMS	0	0	0	0	0	0	0	0	0.116156	0.118268	1	0.762408	0.87962	0.154171	0.303062	0.0644139
	GC-TQMS	Lyxose-meto-4TMS(1)	0.0394737	0.0921053	0.0526316	0.0526316	0.105263	0.0657895	0.0526316	0.0657895	0.315789	0.763158	1	0.184211	0.434211	0.197368	0.25	0.394737
	GC-TQMS	Xylose-meto-4TMS(1)	0.0263158	0.0578947	0.0210526	0.0263158	0.0421053	0.0315789	0.0263158	0.0526316	0.331579	0.773684	1	0.184211	0.389474	0.168421	0.284211	0.389474
	GC-TQMS	Phenylalanine-2TMS	0.115942	0.166667	0.123188	0.181159	0.0797101	0.108696	0.130435	0.123188	0.644928	0.391304	1	0.188406	0.333333	0.144928	0.391304	0.42029
	GC-TQMS	Xylose-meto-4TMS(2)	0.152632	0.189474	0.136842	0.194737	0.147368	0.152632	0.105263	0.131579	0.468421	0.405263	1	0.221053	0.331579	0.136842	0.3	0.289474
	GC-TQMS	4-Hydroxybenzoic acid-2TMS	0.25	0.375	0.25	0.25	0.125	0.125	0.25	0.25	0.25	0.125	1	0.375	0.5	0.25	0.25	0.125
	GC-TQMS	Lyxose-meto-4TMS(2)	0.169399	0.163934	0.136612	0.180328	0.136612	0.163934	0.125683	0.125683	0.497268	0.387978	1	0.202186	0.327869	0.136612	0.273224	0.26776
	GC-TQMS	4-Hydroxyphenylacetic acid-2TMS	0.03125	0.09375	0.0625	0.09375	0.0625	0.03125	0.0625	0.0625	0.3125	0.28125	0.4375	1	0.375	0.53125	0.40625	0.59375
	GC-TQMS	Xylulose-meto-4TMS	0.0493827	0.123457	0.0740741	0.0864198	0.0617284	0.0493827	0.0493827	0.0864198	0.962963	1	0.654321	0.395062	0.666667	0.333333	0.506173	0.802469
	GC-TQMS	Ribulose-meto-4TMS	0.103448	0.137931	0.103448	0.103448	0.137931	0.103448	0.0689655	0.103448	0.862069	1	0.965517	0.37931	0.689655	0.275862	0.482759	0.724138
	GC-TQMS	Lauric acid-TMS	0.647059	0.882353	0.647059	0.882353	0.588235	0.647059	0.529412	0.764706	0.647059	0.588235	1	0.764706	0.588235	0.588235	0.647059	0.470588
	GC-TQMS	Ribonolactone-3TMS	0.8	1	1	0.8	1	0.8	0.6	0.4	0	0.4	0	0.2	0	0	0.2	0
	GC-TQMS	Xylitol-5TMS	0.578947	1	0.736842	0.631579	0.789474	0.631579	0.631579	0.473684	0.0526316	0.0526316	0.105263	0.0526316	0.105263	0.105263	0.105263	0.105263
	GC-TQMS	Rhamnose-meto-4TMS(1)	0	0	0	0	0	0	0	0	0.8	1	1	0.4	0.8	0.2	0.2	0.6
	GC-TQMS	Suberic acid-2TMS	0	0	1	0	1	0	0	0	1	0	0	1	0	1	1	1
	GC-TQMS	Rhamnose-meto-4TMS(2)	0.08	0.12	0.08	0.08	0.08	0.08	0.12	0.04	0.4	0.56	1	0.24	0.2	0.12	0.28	0.28
	GC-TQMS	Putrescine-4TMS	0.110266	0.129278	0.0570342	0.026616	0.0190114	0.0152091	0.0760456	0.0228137	0.106464	0.0304183	1	0.315589	0.604563	0.353612	0.13308	0.0418251
	GC-TQMS	Aconitic acid-3TMS	1	1	0.5	0	0	0	1	0	0	0	0	0	0	0	0	0
	GC-TQMS	Glycerol 3-phosphate-4TMS	0.666667	1	0.833333	1	1	0.833333	0.666667	0.5	0.333333	0.666667	0.5	0.166667	0.166667	0.333333	0.333333	0.333333
	GC-TQMS	3-Methoxy-4-hydroxybenzoic acid-2TMS	0.8	1	0.8	0.8	0.8	0.6	0.6	0.6	0.2	0.2	0.2	0.2	0.2	0.2	0	0
	GC-TQMS	3-Dehydroshikimic acid-meto-3TMS(2)	0	1	0	0	0	1	1	1	1	1	1	1	0	1	0	0
	GC-TQMS	Azelaic acid-2TMS	0.5	0.5	0.5	0.5	0.5	0.5	0.5	0.5	0.5	0.5	1	0.5	0.5	0.5	0.5	1
	GC-TQMS	Glycyl-Glycine-4TMS	1	1	1	1	1	1	1	0	0	0	1	0	0	0	0	0
	GC-TQMS	Isocitric acid-4TMS	0.606557	1	0.836066	0.721311	0.819672	0.655738	0.688525	0.622951	0	0	0	0	0.0819672	0.0163934	0	0
	GC-TQMS	2-Aminopimelic acid-3TMS	0.447368	0.684211	0.368421	0.289474	0.236842	0.131579	1	0.236842	0.263158	0.0526316	0.131579	0.105263	0.263158	0.394737	0.105263	0.0526316
	GC-TQMS	Citric acid-4TMS	0.409836	0.590164	0.327869	0.229508	0.163934	0.131148	1	0.278689	0.245902	0.0491803	0.0819672	0.0819672	0.245902	0.360656	0.0983607	0.0655738
	GC-TQMS	Ornithine-4TMS	0.0259067	0.0466321	0.0362694	0.0414508	0.0207254	0.015544	0.0259067	0.0207254	0.326425	0.398964	1	0.160622	0.196891	0.108808	0.15544	0.331606
	GC-TQMS	Tagatose-meto-5TMS(1)	0.6	1	0.8	0.8	0.6	0.8	1	0.6	0.4	0.4	0.2	0.2	0.4	0.2	0.2	0.2
	GC-TQMS	Glycyl-Glycine-3TMS	0	0	0	0	0	0	0	0	0.727273	0.272727	1	0.363636	0.909091	0.5	0.318182	0.545455
	GC-TQMS	Cadaverine-4TMS	0	0	0	0	0	0	0	0	0.842105	0.368421	1	0.368421	1	0.526316	0.315789	0.631579
	GC-TQMS	Psicose-meto-5TMS(2)	0.255255	0.894895	0.561562	0.255255	1	0.432432	0.633634	0.957958	0.045045	0.0870871	0.0840841	0.027027	0.0810811	0.024024	0.036036	0.114114
	GC-TQMS	Sorbose-meto-5TMS(1)	0.227273	0.848485	0.511364	0.219697	1	0.405303	0.617424	0.950758	0.0378788	0.0833333	0.0719697	0.0227273	0.0568182	0.0189394	0.0340909	0.106061
	GC-TQMS	Fructose-meto-5TMS(1)	0.245098	0.901961	0.52451	0.22549	1	0.406863	0.612745	0.970588	0.0392157	0.0833333	0.0735294	0.0294118	0.0686275	0.0196078	0.0392157	0.112745
	GC-TQMS	Allose-meto-5TMS(1)	0.136364	0.636364	0.363636	0.136364	0.409091	0.227273	0.181818	0.590909	0.0909091	0.590909	1	0.136364	0.5	0.0909091	0.181818	0.727273
	GC-TQMS	Myristic acid-TMS	0.684211	0.815789	0.894737	0.921053	0.631579	0.815789	0.631579	0.763158	0.789474	0.684211	1	0.631579	0.684211	0.710526	0.763158	0.684211
	GC-TQMS	Fructose-meto-5TMS(2)	0.291667	0.833333	0.583333	0.5	1	0.708333	0.166667	0.458333	0.125	0.166667	0.416667	0.0833333	0.0833333	0.0416667	0.0833333	0.0416667
	GC-TQMS	Mannose-meto-5TMS(1)	0.305556	0.90404	0.590909	0.459596	1	0.608586	0.176768	0.305556	0.118687	0.166667	0.411616	0.0833333	0.111111	0.040404	0.0883838	0.0984848
	GC-TQMS	Galactose-meto-5TMS(1)	0.11315	0.279307	0.176351	0.134557	0.185525	0.14475	0.165138	0.109072	0.0988787	0.50051	1	0.169215	0.200815	0.0866463	0.220183	0.288481
	GC-TQMS	Mannose-meto-5TMS(2)	0.194093	0.628692	0.388186	0.312236	0.603376	0.379747	0.168776	0.202532	0.130802	0.476793	1	0.164557	0.189873	0.092827	0.219409	0.261603
	GC-TQMS	Allantoin-4TMS	0.547619	1	0.5	0.666667	0.142857	0.166667	0.5	0.285714	0	0	0	0	0.0714286	0.0952381	0	0
	GC-TQMS	Allose-meto-5TMS(2)	0.207692	0.630769	0.380769	0.288462	0.592308	0.384615	0.184615	0.215385	0.138462	0.469231	1	0.161538	0.211538	0.0807692	0.211538	0.265385
	GC-TQMS	Galactose-meto-5TMS(2)	0.507042	1	0.915493	0.633803	0.760563	0.774648	0.605634	0.901408	0.056338	0.0704225	0.126761	0.056338	0.0985915	0.0422535	0.0704225	0.0704225
	GC-TQMS	Glucose-meto-5TMS(2)	0.477204	1	0.702128	0.826748	0.6231	0.87538	0.471125	0.717325	0	0	0	0	0	0	0	0
	GC-TQMS	4-Hydroxyphenyllactic acid-3TMS	0.1	0.25	0.1	0.15	0.15	0.05	0.15	0.1	0.25	0.2	0.3	0.05	1	0.25	0.05	0
	GC-TQMS	Glucosamine-5TMS(1)	0.666667	1	0.916667	0.833333	0.916667	0.583333	0.666667	0.666667	0.75	0.583333	0.666667	0.166667	0.5	0.25	0.583333	0.583333
	GC-TQMS	Mannitol-6TMS	0.493548	1	0.709677	0.825806	0.622581	0.883871	0.490323	0.7	0.00967742	0.00645161	0.0129032	0.00645161	0.00322581	0.00322581	0.00967742	0.00967742
	GC-TQMS	Sorbitol-6TMS	0	0	0	0	0	0	0	0	0.9	0.7	0.8	0.3	0.5	0.2	0.6	1
	GC-TQMS	Lysine-4TMS	0.103704	0.148148	0.148148	0.17037	0.111111	0.037037	0.0962963	0.0592593	0.748148	0.77037	0.674074	0.340741	0.592593	0.2	0.6	1
	GC-TQMS	Glucuronic acid-meto-5TMS(1)	0.0857143	0.142857	0.114286	0.142857	0.114286	0.114286	0.1	0.114286	0.514286	1	0.928571	0.228571	0.571429	0.114286	0.257143	0.585714
	GC-TQMS	Galacturonic acid-meto-5TMS(1)	0.464286	1	0.678571	0.75	0.821429	0.607143	0.571429	0.892857	0	0	0	0	0	0	0	0
	GC-TQMS	Glucuronic acid-meto-5TMS(2)	0.571429	0.809524	0.714286	0.809524	0.857143	0.619048	0.619048	0.666667	0.52381	1	0.809524	0.190476	0.619048	0.142857	0.190476	0.571429
	GC-TQMS	Tyrosine-3TMS	0.0473684	0.1	0.0578947	0.0842105	0.0631579	0	0.0526316	0.0421053	0.457895	0.473684	1	0.194737	0.252632	0.0947368	0.415789	0.542105
	GC-TQMS	1-Hexadecanol-TMS	0.714286	0.571429	1	0.571429	0.571429	0.571429	0.571429	0.714286	0.571429	0.571429	0.571429	0.571429	0.714286	0.571429	0.428571	0.571429
	GC-TQMS	Pantothenic acid-3TMS	0.181818	0.181818	0.0909091	0	0	0	0.0909091	0	0.818182	1	0.272727	0.454545	0.545455	0.363636	0.454545	1
	GC-TQMS	Octopamine-4TMS	0.6	1	0.8	0.8	0.8	0.4	0.8	0.8	0.4	0.4	0.8	0.6	0.6	0.4	0.2	0.2
	GC-TQMS	Palmitic acid-TMS	0.790569	0.84466	0.749653	0.900832	0.692788	0.728155	0.704577	0.793343	0.696255	0.68932	1	0.633148	0.60957	0.64147	0.635229	0.652566
	GC-TQMS	N-Acetylmannosamine-meto-4TMS(1)	0	0	0	0	0	0	0	0	0.263158	1	0.473684	0.315789	0	0.157895	0.368421	0.578947
	GC-TQMS	Inositol-6TMS(2)	0.52439	0.926829	0.756098	0.597561	0.756098	0.585366	0.597561	1	0.390244	0.390244	0.219512	0.292683	0.731707	0.170732	0.182927	0.243902
	GC-TQMS	Margaric acid-TMS	0.833333	1	0.833333	1	0.833333	0.666667	0.666667	0.833333	0.666667	0.833333	1	0.666667	0.5	0.666667	0.5	0.666667
	GC-TQMS	Octadecanol-TMS	0.269231	0.269231	1	0.192308	0.153846	0.461538	0.153846	0.230769	0.269231	0.307692	0.307692	0.384615	0.692308	0.269231	0.192308	0.423077
	GC-TQMS	Linoleic acid-TMS	1	1	1	1	1	1	1	1	1	1	1	1	1	1	1	1
	GC-TQMS	Oleic acid-TMS	0.75	1	0.75	1	0.5	0.75	0.75	0.5	0.75	0.5	0.75	0.75	0.75	0.5	0.75	0.5
	GC-TQMS	Elaidic acid-TMS	0.666667	0.666667	1	1	1	0.666667	0.666667	1	1	0.666667	1	0.666667	1	0.666667	0.666667	0.666667
	GC-TQMS	Stearic acid-TMS	0.788235	0.944538	0.779832	0.917647	0.70084	0.736134	0.694118	0.794958	0.658824	0.709244	1	0.623529	0.616807	0.633613	0.621849	0.658824
	GC-TQMS	Lactose-meto-8TMS(1)	0.624484	0.707015	0.657497	1	0.778542	0.602476	0.403026	0.207703	0	0	0	0	0	0	0	0
	GC-TQMS	Lactose-meto-8TMS(2)	0.671141	0.724832	0.744966	1	0.825503	0.657718	0.389262	0.208054	0.0201342	0	0.0738255	0.0134228	0.0134228	0	0	0
	GC-TQMS	Batyl alcohol-2TMS	0	0	0	0	0	0	0	0	1	0.724138	0	0.62069	0.896552	0.827586	0.482759	0
	GC-TQMS	Guanosine-5TMS	0.5	1	1	0.5	1	0.5	0.5	1	0	0	0	0	0	0	0	0
	GC-TQMS	Monostearin-2TMS	1	1	1	1	1	0	1	1	1	0	1	1	0	1	0	1
	Several metabolites exhibited overlap in multiple analyses.
	The relative area value among samples in each metabolite was normalized by dividing by the maximum value of each metabolite.

## Sheet: Suppl Table 3
Supplementary Table 3. Metabolites detected from mouse fecal metabolome
Metabolites	Chamical name used for Cytoscape/Metaboanalyst*	CAS RN	Subclass/class	Superclass	Analysis methods	Metabolomics Standards Initiative	GF1	GF2	GF3	GF4	GF5	GF6	GF7	GF8	ExGF1	ExGF2	ExGF3	ExGF4	ExGF5	ExGF6	ExGF7	ExGF8
10-HDHA	10-HDHA	90780-50-0	DHA (docosahexaenoic acid)	Lipid Mediator	Lipid mediator	Level 2	0.227885	0.608303	0.258962	0.296324	0.275291	0.467697	0.257348	0.332278	0.831725	0.373881	0.854975	1	0.823235	0.603201	0.683897	0.204446
11,12-DHET	11,12-DHET	Not assigned	AA (arachidonic acid)	Lipid Mediator	Lipid mediator	Level 2	0.0335426	0.0766511	0.0355797	0.0413685	0.0613089	0.0491652	0.0330273	0.0727267	0.304477	0.27173	0.464066	0.63496	0.325208	0.407422	1	0.547279
11,12-EET	11,12-EET	123931-40-8	AA (arachidonic acid)	Lipid Mediator	Lipid mediator	Level 2	0.0515437	0.0922573	0.0522689	0.454441	0.166639	0.238319	0.0397079	0.611491	0.413931	0.56048	0.288704	0.705481	0.321728	0.341405	1	0.156745
11b-PGE2	11b-PGE2	38310-90-6	AA (arachidonic acid)	Lipid Mediator	Lipid mediator	Level 2	0.17134	0.155099	0.170244	0.103249	0.175483	0.096398	0.0583356	0.155886	0.377698	0.212994	0.433016	0.685584	0.39357	1	0.474198	0.273399
11b-PGF2a	11b-PGF2a	38432-87-0	AA (arachidonic acid)	Lipid Mediator	Lipid mediator	Level 2	0.521036	0.472694	0.477351	0.788148	0.684077	0.752389	0.380392	0.785935	0.990913	0.528329	1	0.631605	0.701014	0.817859	0.624555	0
11-dehydro-TXB3	11-dehydro-TXB3	129228-55-3	EPA (eicosapentaenoic acid)	Lipid Mediator	Lipid mediator	Level 2	0.543267	0.994826	0.52516	0.573335	0.494195	0.812319	0.468994	1	0.0305458	0.00900971	0.0679959	0.0221842	0.106721	0.017912	0.0211019	0.0099152
11-HDHA	11-HDHA	87018-59-5	DHA (docosahexaenoic acid)	Lipid Mediator	Lipid mediator	Level 2	0.121957	0.272914	0.240251	0.181308	0.296212	0.265663	0.251109	0.236788	0.618674	0.419385	0.783137	0.72075	1	0.74456	0.37474	0.254301
11-HEDE	11-HEDE	5598-37-8	EDA (eicosadienoic acid)	Lipid Mediator	Lipid mediator	Level 2	0.214608	1	0.284245	0.250296	0.299666	0.242552	0.304429	0.288564	0.286906	0.500879	0.444968	0.44708	0.426784	0.428121	0.606464	0.212352
11-HEPE	11-HEPE	156473-26-6	EPA (eicosapentaenoic acid)	Lipid Mediator	Lipid mediator	Level 2	0.231539	0.368894	0.129031	0.195912	0.214542	0.246643	0.150109	0.267142	0.405186	0.281685	0.671488	0.762904	1	0.845981	0.595494	0.107734
11-HETE	11-HETE	54886-50-9	AA (arachidonic acid)	Lipid Mediator	Lipid mediator	Level 2	0.103608	0.578198	0.112705	0.297836	0.229627	0.261505	0.143707	0.286292	0.366523	0.277105	0.33524	0.564559	0.48881	0.310936	1	0.110237
11-trans-LTE4	11-trans-LTE4	75715-88-7	AA (arachidonic acid)	Lipid Mediator	Lipid mediator	Level 2	0	0	0	0	0	0	0	0	0.447771	0.138065	1	0.570441	0.248295	0.519984	0.409983	0.134292
12,13-DiHOME	12,13-DiHOME	263399-35-5	LA (linoleic acid)	Lipid Mediator	Lipid mediator	Level 2	0.0988159	0.0865571	0.0828725	0.0732873	0.129779	0.141578	0.0877165	0.0845573	0.428092	0.686607	0.423993	0.359302	0.39158	0.664049	0.15771	1
12-HEPE	12-HEPE	116180-11-7	EPA (eicosapentaenoic acid)	Lipid Mediator	Lipid mediator	Level 2	0.256652	0.395483	0.265171	0.159577	0.319622	0.347935	0.176802	0.397804	0.602239	0.471033	0.50512	0.562471	0.532143	1	0.484676	0.320011
12-HETE	12-HETE	54397-83-0	AA (arachidonic acid)	Lipid Mediator	Lipid mediator	Level 2	0.0974102	0.534838	0.11343	0.229927	0.186692	0.29606	0.168031	0.265322	0.395341	0.186447	0.252302	0.697097	0.497421	0.399708	1	0.271192
12-KETE	12-KETE	108437-64-5	AA (arachidonic acid)	Lipid Mediator	Lipid mediator	Level 2	0.147968	0.232457	0.193943	0.272619	0.261095	0.239785	0.34378	0.668702	0.445061	0.318625	1	0.975121	0.729125	0.705508	0.648141	0.16379
12keto-LCA	12-Ketodeoxycholic acid	5130-29-0	Secondary bile acids	Bile acids	Bile acids	Level 2	0	0	0	0	0	0	0	0	0.656885	0.399549	0.862302	0.711061	0.900677	1	0.89842	0.857788
13,14-dihydro-15-keto-PGE2	13,14-Dihydro-15-keto-PGE2	363-23-5	AA (arachidonic acid)	Lipid Mediator	Lipid mediator	Level 2	0.15273	0.0215568	0.0501232	0.151903	0.119085	0.130405	0.120835	0.0612791	0.395403	0.344322	0.589409	0.376392	0.466597	0.523821	1	0.319033
13,14-dihydro-15-keto-tetranor-PGD2	13,14-dihydro-15-keto-tetranor-PGD2	1204116-69-7	AA (arachidonic acid)	Lipid Mediator	Lipid mediator	Level 2	0.48663	0.986258	0.297261	0.43351	0.327978	0.368387	0.15037	0.877492	0.709365	0.671123	0.786294	0.982708	0.72722	0.479653	1	0.826907
13,14-dihydro-PGF1a	13,14-dihydro-PGF1a	20592-20-5	DGLA (dihomo-γ-linolenic acid)	Lipid Mediator	Lipid mediator	Level 2	0	0	0	0	0	0	0	0	0.712326	0.618087	0.519323	1	0.295151	0.595225	0.445771	0.64065
13-HDHA	13-HDHA	90780-53-3	DHA (docosahexaenoic acid)	Lipid Mediator	Lipid mediator	Level 2	0.152841	0.488336	0.129841	0.14988	0.140592	0.407045	0.138798	0.283836	0.771765	0.642897	1	0.873525	0.830946	0.690662	0.783161	0.274125
13-HODE	13-HODE	29623-28-7	LA (linoleic acid)	Lipid Mediator	Lipid mediator	Level 2	0.452245	1	0.250037	0.343448	0.367608	0.410861	0.364491	0.379615	0.264679	0.223034	0.256452	0.479829	0.440258	0.815127	0.205831	0.118592
13-HOTrE	13-HOTrE	87984-82-5	ALA (α-linolenic acid)	Lipid Mediator	Lipid mediator	Level 2	0.611568	1	0.246744	0.387557	0.514234	0.499921	0.35995	0.38235	0.484693	0.291634	0.632188	0.61328	0.640432	0.692022	0.253168	0.176951
13-HpODE	13-HpODE	33964-75-9	LA (linoleic acid)	Lipid Mediator	Lipid mediator	Level 2	0.322964	0.0172162	0.00442902	0.0191381	0.00585595	0.0443793	0.0244903	0.0031632	0.364546	0.452737	0.60592	0.333089	0.40468	0.851068	1	0.208357
13-KODE	13-KODE	54739-30-9	LA (linoleic acid)	Lipid Mediator	Lipid mediator	Level 2	0.22155	0.34395	0.078563	0.1475	0.122862	0.116757	0.126744	0.147219	0.449652	0.172861	0.51829	0.549118	0.723675	1	0.419959	0.101005
14,15-DHET	14,15-DHET	Not assigned	AA (arachidonic acid)	Lipid Mediator	Lipid mediator	Level 2	0.0842494	0.145814	0.122634	0.0574049	0.20449	0.14585	0.0594591	0.253682	0.535741	0.52199	0.545222	0.820349	0.401439	0.736251	1	0.774029
14,15-DiHETE	14,15-DiHETE	Not assigned	EPA (eicosapentaenoic acid)	Lipid Mediator	Lipid mediator	Level 2	0.0812949	0.0954234	0.108983	0.0601552	0.120737	0.113934	0.0473362	0.0863492	0.819333	0.674128	0.597519	0.62379	0.775032	1	0.5286	0.869072
14-HDHA	14-HDHA	87042-40-8	DHA (docosahexaenoic acid)	Lipid Mediator	Lipid mediator	Level 2	0.207016	0.505677	0.167374	0.34651	0.313882	0.584341	0.195279	0.227589	0.840529	0.658058	0.741626	0.926818	0.897731	1	0.775948	0.211607
15-HEDE	15-HEDE	77159-57-0	EDA (eicosadienoic acid)	Lipid Mediator	Lipid mediator	Level 2	0.314758	1	0.307553	0.267216	0.355307	0.425335	0.356003	0.352989	0.468759	0.680431	0.657561	0.532472	0.662163	0.739102	0.634459	0.486274
15-HEPE	15-HEPE	86282-92-0	EPA (eicosapentaenoic acid)	Lipid Mediator	Lipid mediator	Level 2	0.232109	0.410089	0.223641	0.245775	0.23284	0.226025	0.227915	0.35126	0.475302	0.42267	0.575388	1	0.896359	0.807543	0.527909	0.131508
15-HETE	15-HETE	54845-95-3	AA (arachidonic acid)	Lipid Mediator	Lipid mediator	Level 2	0.134428	0.475575	0.152412	0.248739	0.175988	0.187145	0.180203	0.427129	0.207986	0.280632	0.341754	0.921695	0.473695	0.803541	1	0.186209
15-HETrE	15-HETrE	92693-02-2	Others	Lipid Mediator	Lipid mediator	Level 2	0.0219626	0.0744328	0.0556641	0.0477847	0.0456685	0.0332045	0.0335707	0.0511893	0.174473	0.0752633	1	0.267819	0.142193	0.400103	0.184758	0.0538676
15-HpETE	15-HpETE	70981-96-3	AA (arachidonic acid)	Lipid Mediator	Lipid mediator	Level 2	0	0	0	0	0	0	0	0	0.109139	0.104425	0.109659	0.106158	0.0714792	0.164631	1	0.10252
15-KEDE	15-KEDE	105835-44-7	EDA (eicosadienoic acid)	Lipid Mediator	Lipid mediator	Level 2	0.199726	0.317873	0.114976	0.19966	0.163053	0.183608	0.175246	0.196025	0.675625	0.188633	0.944267	0.855699	1	0.921443	0.756074	0.317912
15-KETE	15-KETE	81416-72-0	AA (arachidonic acid)	Lipid Mediator	Lipid mediator	Level 2	0.0500324	0.117253	0.0322734	0.124764	0.0802299	0.0731663	0.0700534	0.074556	0.182659	0.078836	0.225589	0.444501	0.297286	0.206831	1	0.0870078
16-HDHA	16-HDHA	90780-51-1	DHA (docosahexaenoic acid)	Lipid Mediator	Lipid mediator	Level 2	0.269191	0.651664	0.228002	0.26373	0.266345	0.448998	0.237755	0.287286	0.986222	0.575223	0.800617	0.834545	1	0.57685	0.896185	0.289248
16-HETE	16-HETE	128914-46-5	AA (arachidonic acid)	Lipid Mediator	Lipid mediator	Level 2	0.0362569	0.0734072	0.0504324	0.0519405	0.1256	0.0727733	0.0677504	0.106433	0.191924	0.337926	0.654892	0.302252	0.295055	0.597998	1	0.252097
17,18-DiHETE	17,18-DiHETE	Not assigned	EPA (eicosapentaenoic acid)	Lipid Mediator	Lipid mediator	Level 2	0.059016	0.0939562	0.0840325	0.0642143	0.146257	0.0697826	0.0673358	0.0735934	0.62924	0.447861	0.508954	0.423408	0.786048	1	0.372564	0.554705
17-HDHA	17-HDHA	90780-52-2	DHA (docosahexaenoic acid)	Lipid Mediator	Lipid mediator	Level 2	0.28537	0.812917	0.276523	0.304274	0.475832	0.595733	0.308638	0.380104	0.682337	0.427306	0.662171	0.834922	1	0.508344	0.755615	0.162934
18-HEPE	18-HEPE	141110-17-0	EPA (eicosapentaenoic acid)	Lipid Mediator	Lipid mediator	Level 2	0.277812	0.467751	0.285406	0.293649	0.358572	0.344497	0.237554	0.321385	0.753143	0.503661	0.927358	0.840706	0.682159	1	0.671763	0.244434
19,20-DiHDPA	19,20-DiHDPA	Not assigned	DHA (docosahexaenoic acid)	Lipid Mediator	Lipid mediator	Level 2	0.0479145	0.0922038	0.0792304	0.0377354	0.0906292	0.0850594	0.0367595	0.0855554	0.770955	0.497176	0.719773	0.653436	0.693338	1	0.285744	0.735492
19,20-EpDPA	19,20-EpDPA	Not assigned	DHA (docosahexaenoic acid)	Lipid Mediator	Lipid mediator	Level 2	0.289282	0.385903	0.515556	0.285533	0.504016	0.742532	0.492884	0.324023	0.741305	0.337805	0.732541	0.696595	1	0.815686	0.742482	0.229174
1-Hexadecanol-TMS	1-Hexadecanol	36653-82-4	Fatty Acyls	Lipids and lipid-like molecules	GCMS	Level 2	0.714286	0.571429	1	0.571429	0.571429	0.571429	0.571429	0.714286	0.571429	0.571429	0.571429	0.571429	0.714286	0.571429	0.428571	0.571429
20-HDHA	20-HDHA	90906-41-5	DHA (docosahexaenoic acid)	Lipid Mediator	Lipid mediator	Level 2	0.140888	0.373096	0.158036	0.173216	0.205996	0.289561	0.189424	0.224705	0.544416	0.386257	0.749391	0.749416	0.792105	1	0.639923	0.30722
20-hydroxy-PGE2	20-hydroxy-PGE2	57930-95-7	AA (arachidonic acid)	Lipid Mediator	Lipid mediator	Level 2	0.376962	1	0.356711	0.329282	0.417305	0.898909	0.323945	0.917986	0.0427759	0.0671008	0.051448	0.0452033	0.107672	0.0549519	0.0450917	0.0578558
2-Aminobutyric acid	2-Aminobutyric acid	2835-81-6	Amino acids, peptides, and analogues	Organic acids and derivatives	PFPP	Level 2	0	0	0	0.03657	0	0	0	0	0.601513	0.630517	0.838588	0.319042	0.697352	0.293821	0.321564	1
2-Aminoethanol-3TMS	Ethanolamine	141 - 43 - 5	Amines	Organic nitrogen compounds	GCMS	Level 2	0.678457	0.848875	0.77492	0.78135	0.723473	0.919614	0.733119	0.967846	0.713826	0.707395	1	0.688103	0.726688	0.797428	0.684887	0.66881
2-Aminopimelic acid-3TMS	2-Aminoheptanedioic acid	627 - 76 - 9	Amino acids, peptides, and analogues	Organic acids and derivatives	GCMS	Level 2	0.447368	0.684211	0.368421	0.289474	0.236842	0.131579	1	0.236842	0.263158	0.0526316	0.131579	0.105263	0.263158	0.394737	0.105263	0.0526316
2-Hydroxyglutaric acid-3TMS	L-2-Hydroxyglutaric acid	13095-48-2	Hydroxy acids and derivatives	Organic acids and derivatives	GCMS	Level 2	0.0921986	0.156028	0.070922	0.035461	0.0141844	0.0212766	0.134752	0.0496454	0.950355	0.453901	0.248227	0.234043	1	0.475177	0.312057	0.22695
2-Hydroxyisobutyric acid-2TMS	alpha-Hydroxyisobutyric acid	594-61-6	Hydroxy acids and derivatives	Organic acids and derivatives	GCMS	Level 2	0.666667	0.666667	0.333333	1	0.333333	0.666667	0.333333	1	1	0.666667	1	1	0.666667	0.666667	0.666667	0.666667
2-Hydroxyisocaproic acid-2TMS	D-Leucic acid	20312-37-2	Fatty Acyls	Lipids and lipid-like molecules	GCMS	Level 2	0	0	0	0	0	0	0	0	0.402603	0.426793	0.830732	0	1	0	0	0
2-Hydroxyisovaleric acid-2TMS	2-Hydroxy-3-methylbutyric acid	4026-18-0	Fatty Acyls	Lipids and lipid-like molecules	GCMS	Level 2	0.142857	0.142857	0.142857	0.285714	0.142857	0.142857	0.142857	0.285714	0.714286	0.285714	0.571429	0.142857	1	0.142857	0.142857	0.142857
2-Ketoglutaric acid	Oxoglutaric acid	328-50-7	Keto acids and derivatives	Organic acids and derivatives	PFPP	Level 2	0.0501931	1	0.0965251	0	0	0	0.0637066	0	0	0.677606	0	0.156371	0	0	0.602317	0.42278
2-Ketoisocaproic acid-meto-TMS(1)	Ketoleucine	816-66-0	Keto acids and derivatives	Organic acids and derivatives	GCMS	Level 2	0	0	0	0	0	0	0	0	1	1	0.333333	0.333333	0.333333	0	0.666667	0.666667
2-Keto-isovaleric acid-meto-TMS	alpha-Ketoisovaleric acid	759-05-7	Fatty Acyls	Lipids and lipid-like molecules	GCMS	Level 2	0.333333	0.333333	0.333333	0.333333	0.333333	0.333333	0.333333	0.333333	1	1	0.666667	0.666667	0.666667	0.333333	0.666667	0.666667
2-Oxobutyric acid	2-Ketobutyric acid	600-18-0	Others	Organic acids and derivatives	SCFAs	Level 2	0.0233918	0.0175439	0.0175439	0.0116959	0.0116959	0.0116959	0.0175439	0.0116959	0.122807	0.315789	0.0350877	0.163743	0.280702	0.0584795	1	0.298246
3-Aminoisobutyric acid-3TMS	3-Aminoisobutanoic acid	10569-72-9	Amino acids, peptides, and analogues	Organic acids and derivatives	GCMS	Level 2	0.5	0.444444	0.388889	0.5	0.388889	0.444444	0.5	0.5	0.611111	0.5	0.722222	0.444444	0.5	0.555556	0.611111	1
3-Aminopropanoic acid-3TMS	beta-Alanine	107-95-9	Amino acids, peptides, and analogues	Organic acids and derivatives	GCMS	Level 2	0.457746	0.496479	0.429577	0.559859	0.390845	0.43662	0.411972	0.482394	0.630282	0.489437	0.616197	0.475352	0.521127	0.5	0.507042	1
3-Dehydroshikimic acid-meto-3TMS(2)	3-dehydroshikimate	2922-42-1	Others	Organic oxygen compounds	GCMS	Level 2	0	1	0	0	0	1	1	1	1	1	1	1	0	1	0	0
3-Hydroxy-3-methylglutaric acid-3TMS	3-Hydroxymethylglutaric acid	503 - 49 - 1	Fatty Acyls	Lipids and lipid-like molecules	GCMS	Level 2	0.648567	0.586147	0.892314	0.374471	0.326947	0.183955	0.304966	1	0.142867	0.461588	0.349914	0.721526	0.574424	0.0844161	0.505914	0.120262
3-Hydroxyglutaric acid-3TMS	3-Hydroxyglutaric acid	638 - 18 - 6	Hydroxy acids and derivatives	Organic acids and derivatives	GCMS	Level 2	0.995327	0.968847	0.97352	0.959502	0.978193	0.981308	1	0.965732	0.978193	0.975078	0.951713	0.976636	0.97352	0.970405	0.968847	0.970405
3-Hydroxyisovaleric acid-2TMS	3-Hydroxyisovaleric acid	10237-77-1	Fatty Acyls	Lipids and lipid-like molecules	GCMS	Level 2	0.5	0.566667	0.433333	1	0.566667	0.4	0.433333	0.966667	0.6	0.5	0.733333	1	0.5	0.533333	0.5	0.5
3-Hydroxyphenylacetic acid-2TMS	3-Hydroxyphenylacetic acid	621-37-4	Phenols	Benzenoids	GCMS	Level 2	0	0	0	0	0	0	0	0	0.852979	0.93433	0.355088	1	0.505931	0.41786	0.223201	0.407664
3-Hydroxypropionic acid-2TMS	Hydroxypropionic acid	503-66-2	Hydroxy acids and derivatives	Organic acids and derivatives	GCMS	Level 2	0.447368	0.552632	0.447368	0.763158	0.447368	0.394737	0.394737	0.631579	1	0.842105	0.657895	0.736842	0.868421	0.657895	0.526316	0.631579
3-Methoxy-4-hydroxybenzoic acid-2TMS	Vanillic acid	121-34-6	Benzene and substituted derivatives	Benzenoids	GCMS	Level 2	0.8	1	0.8	0.8	0.8	0.6	0.6	0.6	0.2	0.2	0.2	0.2	0.2	0.2	0	0
3-Methyl-2-oxovaleric acid-meto-TMS(1)	3-Methyl-2-oxovaleric acid	1460-34-0	Keto acids and derivatives	Organic acids and derivatives	GCMS	Level 2	0	0	0	0	0	0	0	0	1	0.888889	0	0	0.444444	0	0.555556	0.555556
3-Phenyllactic acid-2TMS	Phenyllactic acid	828-01-3	Others	Phenylpropanoids and polyketides	GCMS	Level 2	0	0	0	0	0	0	0	0	0.173913	0.217391	0.521739	0	1	0	0	0
3-Phosphoglyceric acid	3-Phosphoglyceric acid	820-11-1	Carbohydrates and carbohydrate conjugates	Organic oxygen compounds	Ion-pair	Level 2	0.183099	0.183099	0.197183	0.21831	0.204225	0.239437	0.211268	0.246479	0.316901	0.429577	0.352113	0.267606	0.359155	0.246479	1	0.309859
4-Aminobutyric acid	gamma-Aminobutyric acid	56-12-2	Amino acids, peptides, and analogues	Organic acids and derivatives	PFPP	Level 2	0.0678825	0.671733	0.0628166	0.0982776	0.04154	0.0547112	0.160081	0.0111449	1	0.362715	0.212766	0.228977	0.929078	0.4154	0.158055	0.502533
4-HDHA	4-HDHA	87042-40-8	DHA (docosahexaenoic acid)	Lipid Mediator	Lipid mediator	Level 2	0.152673	0.333301	0.312507	0.239151	0.325556	0.30251	0.326196	0.270723	0.495332	0.21401	0.762158	0.69897	1	0.824883	0.573189	0.0935723
4-Hydroxybenzoic acid-2TMS	4-Hydroxybenzoic acid	99-96-7	Benzene and substituted derivatives	Benzenoids	GCMS	Level 2	0.25	0.375	0.25	0.25	0.125	0.125	0.25	0.25	0.25	0.125	1	0.375	0.5	0.25	0.25	0.125
4-Hydroxyphenylacetic acid-2TMS	4-Hydroxyphenylacetic acid	156-38-7	Phenols	Benzenoids	GCMS	Level 2	0.03125	0.09375	0.0625	0.09375	0.0625	0.03125	0.0625	0.0625	0.3125	0.28125	0.4375	1	0.375	0.53125	0.40625	0.59375
4-Hydroxyphenyllactic acid-3TMS	Hydroxyphenyllactic acid	6482-98-0	Others	Phenylpropanoids and polyketides	GCMS	Level 2	0.1	0.25	0.1	0.15	0.15	0.05	0.15	0.1	0.25	0.2	0.3	0.05	1	0.25	0.05	0
4-Hydroxyproline	4-Hydroxyproline	51-35-4	Amino acids, peptides, and analogues	Organic acids and derivatives	PFPP	Level 2	0.0811908	1	0.118178	0.167794	0.0496166	0.129454	0.201173	0.0126297	0.35724	0.223726	0.142535	0.09788	0.254849	0.0951737	0.0464592	0.233649
5,6-DHET	5,6-DHET	213382-49-1	AA (arachidonic acid)	Lipid Mediator	Lipid mediator	Level 2	0.145408	0.229938	0.169432	0.0999608	0.313449	0.208953	0.132811	0.261806	0.757192	0.763845	0.80652	1	0.978638	0.944389	0.707376	0.85255
5,6-DHET-lactone	5,6-DHET-lactone	213126-92-2	AA (arachidonic acid)	Lipid Mediator	Lipid mediator	Level 2	0	0	0	0	0	0	0	0	0.679845	0	0.724147	0	1	0	0	0
5,6-DiHETE	5,6-DiHETE	845673-97-4	EPA (eicosapentaenoic acid)	Lipid Mediator	Lipid mediator	Level 2	0.591896	0.40502	0.372684	0.212767	0.702948	0.579929	0.314466	0.438363	0.990124	1	0.507098	0.573902	0.673372	0.942362	0.403673	0.922276
5,6-EET	5,6-EET	87173-80-6	AA (arachidonic acid)	Lipid Mediator	Lipid mediator	Level 2	0.112322	0.422143	0.0481279	0.269491	0.1664	0.235624	0.306882	0.43092	0.271764	0.317294	0.505021	0.731757	0.5273	0.430867	1	0.153484
5-Aminovaleric acid-3TMS	5-Aminopentanoic acid	660 - 88 - 8	Amino acids, peptides, and analogues	Organic acids and derivatives	GCMS	Level 2	0	0	0	0	0	0	0	0	0.116156	0.118268	1	0.762408	0.87962	0.154171	0.303062	0.0644139
5-HEPE	5-HEPE	92008-51-0	EPA (eicosapentaenoic acid)	Lipid Mediator	Lipid mediator	Level 2	0.149253	0.275933	0.159454	0.123978	0.146198	0.196073	0.1148	0.197023	0.48395	0.380829	0.596371	0.678656	0.572766	1	0.420315	0.268554
5-HETE	5-HETE	70608-72-9	AA (arachidonic acid)	Lipid Mediator	Lipid mediator	Level 2	0.0624423	0.256638	0.118788	0.166753	0.220598	0.153533	0.183366	0.319675	0.477518	0.258718	0.784048	0.862767	0.778089	0.728523	1	0.236301
5-Hydroxymethyl-2-furoic acid-2TMS	Sumiki's acid	6338-41-6	Others	Organoheterocyclic compounds	GCMS	Level 2	0.9	1	1	0.9	1	0.8	1	0.9	0.8	1	0.9	0.8	0.9	0.9	0.9	0.8
5-iPF2a-VI	5-iPF2a-VI	180469-63-0	AA (arachidonic acid)	Lipid Mediator	Lipid mediator	Level 2	0.199698	0	0.197281	0.308759	0.14668	0.207587	0	0.245829	0.546492	0.284885	1	0	0.565401	0	0	0
5-KETE	5-KETE	81416-72-0	AA (arachidonic acid)	Lipid Mediator	Lipid mediator	Level 2	0.134877	0.384628	0.213695	0.382478	0.431285	0.259915	0.331169	0.48663	0.297813	0.202335	0.445591	0.723206	0.578652	0.513922	1	0.21142
5-Oxoproline-2TMS	Pyroglutamic acid	98-79-3	Amino acids, peptides, and analogues	Organic acids and derivatives	GCMS	Level 2	0.226519	0.390424	0.298343	0.322284	0.473297	0.158379	0.237569	0.213628	0.639042	1	0.460405	0.401473	0.38674	0.314917	0.526703	0.657459
5S,6R-LXA4	5S,6R-LXA4	89663-86-5	AA (arachidonic acid)	Lipid Mediator	Lipid mediator	Level 2	0.0701004	0.042946	0.0442234	0.060414	0.0503067	0.0403523	0.0613805	0.0277478	1	0.776649	0.725636	0.649283	0.662757	0.975755	0.511539	0.98313
6-Phosphogluconic acid	6-Phosphogluconic acid	921-62-0	Carbohydrates and carbohydrate conjugates	Organic oxygen compounds	Ion-pair	Level 2	0.64	1	0.4	0.36	0.4	0.4	0.44	0.56	0.56	0.92	0.32	0.56	0.68	0.64	0.72	0.36
7-HDHA	7-HDHA	90780-55-5	DHA (docosahexaenoic acid)	Lipid Mediator	Lipid mediator	Level 2	0.0787128	0.226142	0.172592	0.142201	0.176678	0.186935	0.147668	0.186411	0.586044	0.313941	1	0.641776	0.987576	0.811234	0.407106	0.217547
7keto-DCA	7-Ketodeoxycholic acid	911-40-0	Secondary bile acids	Bile acids	Bile acids	Level 2	0	0	0	0	0.00460829	0.00460829	0.00460829	0.00460829	0.0599078	1	0	0.0230415	0	0.0391705	0.0599078	0.0460829
8,9-DHET	8,9-DHET	192461-96-4	AA (arachidonic acid)	Lipid Mediator	Lipid mediator	Level 2	0.0132444	0.022845	0.0355086	0.0234218	0.0318849	0.0475187	0.0288484	0.0550513	0.187052	0.494555	0.272279	0.537433	0.233714	0.564604	0.63384	1
8-HDHA	8-HDHA	90780-54-4	DHA (docosahexaenoic acid)	Lipid Mediator	Lipid mediator	Level 2	0.0589284	0.164835	0.12445	0.0908383	0.167244	0.215455	0.130858	0.136375	0.567984	0.535272	0.918448	0.774821	1	0.971729	0.403394	0.484039
8-HEPE	8-HEPE	118492-81-2	EPA (eicosapentaenoic acid)	Lipid Mediator	Lipid mediator	Level 2	0.261765	0.593236	0.227379	0.355646	0.654149	0.37232	0.146124	0.579737	0.903615	0.264367	0.745706	0.914454	0.960089	1	0.630014	0.160392
8-HETE	8-HETE	98462-03-4	AA (arachidonic acid)	Lipid Mediator	Lipid mediator	Level 2	0.104933	0.336333	0.181412	0.230079	0.143001	0.173649	0.17467	0.229568	0.323885	0.274023	0.405753	0.452509	0.482608	0.300477	1	0.145426
8-HETrE	8-HETrE	889573-69-7	DGLA (dihomo-γ-linolenic acid)	Lipid Mediator	Lipid mediator	Level 2	0.118776	0.183657	0.237871	0.193869	0.159031	0.110002	0.328694	0.294801	0.228728	0.22924	0.769221	0.326145	0.407142	0.484886	1	0.326004
8-iso-PGF2a	8-iso Prostaglandin F2α	27415-26-5	AA (arachidonic acid)	Lipid Mediator	Lipid mediator	Level 2	0.469029	0.354495	0.557633	0.736431	0.622917	0.771316	0.351488	0.502821	0.672884	0.338717	0.878403	0.645104	0.711794	1	0.563341	0.389541
9,10-DiHOME	9,10-DiHOME	263399-34-4	LA (linoleic acid)	Lipid Mediator	Lipid mediator	Level 2	0.109481	0.107973	0.0824257	0.0717949	0.140477	0.143358	0.0996456	0.0982374	0.372184	0.650618	0.382497	0.355527	0.393478	0.692522	0.154323	1
9-HEPE	9-HEPE	141545-44-0	EPA (eicosapentaenoic acid)	Lipid Mediator	Lipid mediator	Level 2	0.202221	0.451182	0.272971	0.182261	0.434761	0.355152	0.155047	0.406399	0.604248	0.58012	0.680266	0.813141	0.767031	1	0.475324	0.322888
9-HETE	9-HETE	79495-85-5	AA (arachidonic acid)	Lipid Mediator	Lipid mediator	Level 2	0.113377	0.679196	0.337614	0.344131	0.387251	0.302531	0.261438	0.480789	0.808193	0.252088	0.680869	1	0.931243	0.837128	0.878716	0.346356
9-HODE	9-HODE	73543-67-6	LA (linoleic acid)	Lipid Mediator	Lipid mediator	Level 2	0.427865	1	0.240516	0.348187	0.356456	0.33868	0.275539	0.362171	0.266217	0.179053	0.256025	0.414952	0.431324	0.577448	0.205573	0.0886033
9-HOTrE	9-HOTrE	89886-42-0	ALA (α-linolenic acid)	Lipid Mediator	Lipid mediator	Level 2	0.516321	1	0.186297	0.420778	0.33422	0.376733	0.222407	0.297923	0.317049	0.154092	0.252168	0.289128	0.396404	0.264737	0.160486	0.0870436
9-HpODE	9-HpODE	5502-91-0	LA (linoleic acid)	Lipid Mediator	Lipid mediator	Level 2	0.180347	0	0	0.0544421	0.0441833	0	0	0	0.325606	0.535664	0.378832	0.299531	0.302405	0.424421	1	0.198249
9-KODE	9-KODE	54232-59-6	LA (linoleic acid)	Lipid Mediator	Lipid mediator	Level 2	0.40878	1	0.172281	0.389069	0.216342	0.475125	0.260247	0.278396	0.532717	0.241705	0.231113	0.551201	0.477238	0.463197	0.452835	0.0954188
AA	AA	506-32-1	AA (arachidonic acid)	Lipid Mediator	Lipid mediator	Level 2	0.267948	0.467581	0.366038	0.410775	0.3537	0.510329	0.423793	0.589196	0.565404	0.334353	1	0.701824	0.784277	0.999685	0.709464	0.547787
Acetic acid	Acetic acid	64-19-7	Carboxylic acids	Organic acids and derivatives	SCFAs	Level 2	0.00539255	0.00315761	0.00383425	0.0030756	0.00291157	0.00225544	0.00533104	0.00266552	0.975641	0.823502	0.827931	1	0.658855	0.262574	0.818991	0.665929
Acetylcarnitine	Acetylcarnitine	3040-38-8 (L)	Fatty Acyls	Lipids and lipid-like molecules	PFPP	Level 2	0.0562249	1	0.0963855	0.125837	0.120482	0.124498	0.140562	0.0776439	0.0160643	0.0120482	0.0267738	0.00267738	0.0883534	0.0950469	0.00267738	0.0120482
Aconitic acid	Aconitic acid	585-84-2 (cis),4023-65-8 (trans)	Tricarboxylic acids and derivatives	Organic acids and derivatives	PFPP	Level 2	0.198473	1	0.0572519	0.0419847	0.0114504	0.0152672	0.0725191	0.0458015	0.0248092	0.00572519	0	0.0114504	0.00763359	0.019084	0.00381679	0
Adenine	Adenine	73-24-5	Purines and purine derivatives	Organoheterocyclic compounds	PFPP	Level 2	0.0692641	0.735931	0.0865801	0.147186	0.0822511	0.0952381	0.125541	0.04329	0.489177	0.78355	0.445887	0.160173	0.186147	0.103896	0.177489	1
Adenosine	Adenosine	58-61-7	Purine nucleosides	Nucleosides, nucleotides, and analogues	PFPP	Level 2	0.0158371	0.254148	0.0241327	0.0248869	0.0369532	0.0346908	0.040724	0.0135747	1	0.502262	0.855958	0.803922	0.658371	0.895928	0.209653	0.80543
Adenosine 3',5'-cyclic monophosphate	Adenosine 3',5'-cyclic monophosphate	60-92-4	Purine nucleosides	Nucleosides, nucleotides, and analogues	Ion-pair	Level 2	1	0.714286	0.285714	0.0714286	0.0714286	0.0714286	0.285714	0.142857	0	0	0	0	0	0	0	0
Adenosine monophosphate	Adenosine monophosphate	61-19-8	Purine nucleosides	Nucleosides, nucleotides, and analogues	PFPP	Level 2	0	0	0	0	0	0	0	0	0.378378	0.0630631	0.855856	0.81982	0.378378	0.225225	0.0540541	1
Adipic acid-2TMS	Adipic acid	124-04-9	Fatty Acyls	Lipids and lipid-like molecules	GCMS	Level 2	0.333333	0.333333	0.333333	0.333333	0.333333	0.666667	0.333333	0.333333	0.666667	0.333333	0.666667	0.666667	0.333333	0.333333	1	0.333333
AEA	AEA	94421-68-8	EA (ethanolamide)	Lipid Mediator	Lipid mediator	Level 2	0.035381	0.0930705	0.093963	0.0400119	0.12623	0.142896	0.122901	0.11104	0.607959	0.180112	0.507239	0.568916	0.869104	1	0.627819	0.17497
Allantoin	Allantoin	97-59-6	Others	Organoheterocyclic compounds	PFPP	Level 2	0.122699	1	0.0828221	0.131902	0.0398773	0.141104	0.0613497	0.0337423	0.00306748	0.00306748	0.00306748	0.00306748	0.00920245	0.0276074	0	0.00306748
allo-LCA	Allolithocholic acid	2276-94-0	Secondary bile acids	Bile acids	Bile acids	Level 2	0	0	0	0	0	0	0	0	0.2	0	1	0.2	0.8	0.6	0.4	0.2
Allose-meto-5TMS(2)	Allose	2595-97-3	Carbohydrates and carbohydrate conjugates	Organic oxygen compounds	GCMS	Level 3	0.207692	0.630769	0.380769	0.288462	0.592308	0.384615	0.184615	0.215385	0.138462	0.469231	1	0.161538	0.211538	0.0807692	0.211538	0.265385
Argininosuccinic acid	Argininosuccinic acid	2387-71-5	Amino acids, peptides, and analogues	Organic acids and derivatives	PFPP	Level 2	0.0585106	1	0.0957447	0.164894	0.117021	0.265957	0.223404	0.0691489	0	0.00531915	0	0.0159574	0.0319149	0.0212766	0	0
Azelaic acid-2TMS	Azelaic acid	123 - 99 - 9	Fatty Acyls	Lipids and lipid-like molecules	GCMS	Level 2	0.736285	0.732412	0.676234	0.719109	0.522358	0.741427	0.648227	0.550219	0.78934	0.74513	0.885319	0.659785	0.718578	0.781042	0.501847	1
Batyl alcohol-2TMS	Batyl alcohol	544 - 62 - 7	Monoradylglycerols	Lipids and lipid-like molecules	GCMS	Level 2	0	0	0	0	0	0	0	0	1	0.724138	0	0.62069	0.896552	0.827586	0.482759	0
Benzoic acid-TMS	Benzoic acid	65-85-0	Benzene and substituted derivatives	Benzenoids	GCMS	Level 2	0.542857	0.542857	0.485714	0.714286	0.428571	0.457143	0.457143	0.685714	1	0.542857	0.742857	0.714286	0.6	0.685714	0.6	0.657143
Butyric acid	Butyric acid	107-92-6	Fatty Acyls	Lipids and lipid-like molecules	SCFAs	Level 2	0	0	0	0	0	0	0	0	0.573273	0.823691	0.680962	1	0.766093	0.219454	0.532273	0.53729
CA	Cholic acid	81-25-4	Primary bile acids	Bile acids	Bile acids(Ms)/PFPP(Hu)	Level 2	0.00116822	0	0	0.00233645	0	0	0	0	0.0257009	1	0.00584112	0.0116822	0.00934579	0.0338785	0.0140187	0.0490654
Cadaverine-4TMS	Cadaverine	462 - 94 - 2	Amines	Organic nitrogen compounds	GCMS	Level 2	0	0	0	0	0	0	0	0	0.842105	0.368421	1	0.368421	1	0.526316	0.315789	0.631579
Caproic acid-TMS	Caproic acid	142-62-1	Fatty Acyls	Lipids and lipid-like molecules	GCMS	Level 2	0.5	0.45	0.45	0.85	0.3	0.3	0.45	0.55	1	0.55	0.7	0.8	0.7	0.8	0.6	0.55
Carnitine	Carnitine	541-15-1 (L-）	Quaternary ammonium salts	Organic nitrogen compounds	PFPP	Level 2	0.0675505	1	0.0871212	0.105429	0.0429293	0.0637626	0.094697	0.0359848	0.11553	0	0.0473485	0.0277778	0.147727	0.0505051	0.00883838	0.0233586
CDCA	Chenodeoxycholic acid	474-25-9	Primary bile acids	Bile acids	Bile acids	Level 2	0	0	0.142857	0.142857	0.142857	0.0714286	0.142857	0.142857	0.142857	1	0	0.142857	0	0	0	0.142857
Choline	Choline	62-49-7	Quaternary ammonium salts	Organic nitrogen compounds	PFPP	Level 2	0.0661706	1	0.129594	0.145049	0.147224	0.332799	0.162335	0.066514	0.223354	0.0796795	0.0626216	0.0862049	0.113223	0.0742988	0.0359473	0.121236
Citramalic acid-3TMS	Citramalic acid	6236-10-8	Fatty Acyls	Lipids and lipid-like molecules	GCMS	Level 2	0.545455	0.818182	0.454545	0.454545	0.363636	0.363636	0.454545	0.636364	0.727273	1	0.545455	0.454545	0.545455	0.454545	0.454545	0.363636
Citric acid	Citric acid	77-92-9	Tricarboxylic acids and derivatives	Organic acids and derivatives	PFPP	Level 2	0.0915751	1	0.380952	0.0989011	0.0586081	0.0512821	0.0989011	0.0512821	0.208791	0.0695971	0.0586081	0.0769231	0.234432	0.124542	0.03663	0.157509
Citrulline	Citrulline	372-75-8	Amino acids, peptides, and analogues	Organic acids and derivatives	PFPP	Level 2	0	0	0	0	0	0	0	0	0.637681	0.956522	0.521739	0.594203	0.42029	0.405797	0.637681	1
Creatine	Creatine	57-00-1	Amino acids, peptides, and analogues	Organic acids and derivatives	PFPP	Level 2	0.0485229	1	0.0829171	0.132011	0.0744969	0.0476666	0.161553	0.0231197	0	0.0181247	0.0286856	0.00256886	0.00385329	0.00670758	0	0
Creatinine	Creatinine	60-27-5	Amino acids, peptides, and analogues	Organic acids and derivatives	PFPP	Level 2	0.0942656	1	0.0862005	0.1101	0.0463929	0.109434	0.0969293	0.027599	0.00917499	0.00436552	0.0112468	0.00377358	0.0158343	0.0113947	0.00207177	0.00318165
Cystathionine	Cystathionine	56-88-2 (L)	Amino acids, peptides, and analogues	Organic acids and derivatives	PFPP	Level 2	0.060241	1	0.144578	0.144578	0.0843373	0.0722892	0.156627	0.0843373	0.0722892	0.0240964	0.0481928	0.0481928	0.0722892	0.0843373	0.0120482	0.0843373
Cystine	Cystine	56-89-3 (L)	Amino acids, peptides, and analogues	Organic acids and derivatives	PFPP	Level 2	0.0361446	1	0.0722892	0.0636833	0.0654045	0.091222	0.0567986	0.0533563	0.0292599	0.0258176	0.0120482	0.00516351	0.010327	0.00344234	0.00344234	0.0378657
Cytidine	Cytidine	65-46-3	Pyrimidine nucleosides	Nucleosides, nucleotides, and analogues	PFPP	Level 2	0.0462011	1	0.116741	0.19272	0.128588	0.187604	0.163211	0.0436164	0.190835	0.238867	0.142319	0.0517473	0.100695	0.0645092	0.0562705	0.182758
Cytidine diphosphate	Cytidine diphosphate	63-38-7	Pyrimidine nucleosides	Nucleosides, nucleotides, and analogues	Ion-pair	Level 2	0.5	0.5	1	0.625	0.75	0.75	0.875	1	0.625	0.625	0.5	0.625	0.875	0.875	0.375	0.625
Cytidine monophosphate	Cytidine monophosphate	63-37-6	Pyrimidine nucleosides	Nucleosides, nucleotides, and analogues	Ion-pair	Level 2	0.00732601	0.010989	0.003663	0.003663	0.010989	0	0.00732601	0.003663	0.142857	0.0915751	1	0.666667	0.263736	0.395604	0.106227	0.556777
Cytidine triphosphate	Cytidine triphosphate	65-47-4	Carbohydrates and carbohydrate conjugates	Organic oxygen compounds	Ion-pair	Level 2	0	0	0	0	0	0	0	0	0	0.75	0.875	0	0	0	1	0.125
Cytosine	Cytosine	71-30-7	Pyrimidines and pyrimidine derivatives	Organoheterocyclic compounds	PFPP	Level 2	0.243602	1	0.0985782	0.0559242	0.00758294	0.0180095	0.0483412	0.014218	0.0199052	0.0236967	0.0236967	0.211374	0.161137	0.0549763	0.00663507	0.00379147
D-Ala	D-Alanine	338-69-2	D-AA	Organic acids and derivatives	Chiral amino acid	Level 2	0	0	0	0	0	0	0	0	0.470655	1	0.48661	0.367521	0.390883	0.312251	0.730484	0.739601
D-allo-Ile	D-allo-Ile	1509-35-9	D-AA	Organic acids and derivatives	Chiral amino acid	Level 2	0	0	0	0	0	0	0	0	0.0914286	0.48	0.291429	0	0.274286	0.102857	1	0.594286
D-allo-Thr	L-Allothreonine	24830-94-2	D-AA	Organic acids and derivatives	Chiral amino acid	Level 2	0	0	0	0	0	0	0	0	0.38	1	0	0	0.34	0	0	0
D-Arg	D-Arginine	157-06-2	D-AA	Organic acids and derivatives	Chiral amino acid	Level 2	0.00950119	0.0118765	0.0190024	0.00950119	0.00950119	0.00950119	0.00950119	0.0166271	0.0213777	0.313539	0.0617577	0.106888	0.0617577	0.0546318	1	0.562945
D-Asn	D-Asparagine	2058-58-4	D-AA	Organic acids and derivatives	Chiral amino acid	Level 2	0.205882	0.205882	0.176471	0.117647	0.0882353	0.176471	0.117647	0.0882353	0.0882353	0.294118	0.0882353	0.117647	0.117647	0.0588235	1	0.323529
D-Asp	D-Aspartic acid	1783-96-6	D-AA	Organic acids and derivatives	Chiral amino acid	Level 2	0.00509005	0.00469851	0.00704777	0.00509005	0.0054816	0.0054816	0.00313234	0.00430697	0.460454	1	0.158966	0.306969	0.332028	0.386453	0.365701	0.285826
DCA	Deoxycholic acid	83-44-3	Secondary bile acids	Bile acids	Bile acids	Level 2	0.000279486	0.000279486	0.000419229	0.000419229	0.000419229	0.000279486	0.000279486	0.000419229	0.304639	0.256149	0.568474	0.291364	0.414617	0.624092	0.280045	1
D-Cys	D-Cysteine	921-01-7	D-AA	Organic acids and derivatives	Chiral amino acid	Level 2	0	0	0	0	0	0	0	0	0.25	0.25	0	0.0833333	0.5	0.25	0.833333	1
Decanoic acid-TMS	Decanoic acid	334-48-5	Fatty Acyls	Lipids and lipid-like molecules	GCMS	Level 2	0.461538	0.615385	0.615385	0.846154	0.538462	0.461538	0.230769	0.769231	0.615385	0.384615	0.538462	1	0.384615	0.384615	0.538462	0.384615
delta17-6-keto-PGF1a	delta17-6-keto-PGF1a	68324-95-8	EPA (eicosapentaenoic acid)	Lipid Mediator	Lipid mediator	Level 2	0.744306	0.768945	0.671731	0.643062	0.695055	0.69539	0.377691	1	0	0	0	0	0	0	0	0
D-Gln	D-Glutamine	5959-95-5	D-AA	Organic acids and derivatives	Chiral amino acid	Level 2	0.0207254	0.0207254	0.0207254	0.015544	0.015544	0.0103627	0.0103627	0.0103627	0.0621762	0.362694	0.0362694	0.0414508	0.0673575	0.0259067	1	0.466321
D-Glu	D-Glutamic acid	6893-26-1	D-AA	Organic acids and derivatives	Chiral amino acid	Level 2	0.00101163	0.000758725	0.00126454	0.000505817	0.000758725	0.00126454	0.000505817	0.000758725	0.20435	0.995953	0.10344	0.112291	0.242792	0.15478	0.297926	1
DHA	DHA	6217-54-5	DHA (docosahexaenoic acid)	Lipid Mediator	Lipid mediator	Level 2	0.302745	0.334514	0.31459	0.311148	0.340377	0.468545	0.358717	0.416455	0.653761	0.321686	1	0.908392	0.929747	0.952588	0.87362	0.405332
D-His	D-Histidine	351-50-8	D-AA	Organic acids and derivatives	Chiral amino acid	Level 2	0.00689655	0.0241379	0.0137931	0.0137931	0.0103448	0.0206897	0.0103448	0.0103448	0.0689655	0.351724	0.062069	0.0448276	0.0586207	0.0448276	1	0.47931
Dihydroxyacetone-meto-2TMS	Dihydroxyacetone	96-26-4	Carbohydrates and carbohydrate conjugates	Organic oxygen compounds	GCMS(Ms)/Ion-pair(Hu)	Level 3	0	0	0	0	0	0	0	0	1	0.5	0.5	0.25	0.5	0.25	0.25	0
Dimethylglycine	Dimethylglycine	1118-68-9	Amino acids, peptides, and analogues	Organic acids and derivatives	PFPP	Level 2	0	0	0	0	0.00948276	0	0	0	0.749138	0.793966	0.900862	0.35431	0.737931	0.343103	0.323276	1
D-Leu	D-Leucine	328-38-1	D-AA	Organic acids and derivatives	Chiral amino acid	Level 2	0	0	0	0	0	0	0	0	0.0378549	0.359621	0.205047	0.0189274	0.100946	0.0410095	1	0.192429
DL-Pro	DL-Proline	609-36-9	DL-AA	Organic acids and derivatives	Chiral amino acid	Level 3	0.154143	0.0870787	0.0726826	0.10007	0.0466994	0.0344101	0.126756	0.0270365	0.128862	0.536166	0.116573	0.10323	0.11868	0.102528	1	0.79986
D-Lys	D-Lysine	923-27-3	D-AA	Organic acids and derivatives	Chiral amino acid	Level 2	0	0	0	0	0	0	0	0	0.0450771	0.188612	0.0177936	0.0344009	0.0557533	0.0189798	1	0.269276
D-Met		348-67-4	D-AA	Organic acids and derivatives	Chiral amino acid	Level 2	0.0298507	0.0223881	0.0373134	0.0298507	0.0223881	0	0.00746269	0	0.171642	0.716418	0.171642	0.0522388	0.104478	0.0447761	1	0.485075
D-Phe	D-Phenylalanine	673-06-3	D-AA	Organic acids and derivatives	Chiral amino acid	Level 2	0	0	0	0	0	0	0	0	0.0381679	0.236641	0.0916031	0.0152672	0.0916031	0.0534351	1	0.320611
D-Ser	D-Serine	312-84-5	D-AA	Organic acids and derivatives	Chiral amino acid	Level 2	0	0	0	0	0	0	0	0	0.374459	0.439394	0.0930736	0.300866	0.123377	0.207792	1	0.649351
D-Trp	D-Tryptophan	153-94-6	D-AA	Organic acids and derivatives	Chiral amino acid	Level 2	0.0384615	0.0384615	0.0384615	0.0384615	0.0384615	0.0384615	0.0384615	0.0769231	0.153846	0.384615	0.115385	0.0769231	0.230769	0.0384615	1	0.538462
D-Tyr	D-Tyrosine	556-02-5	D-AA	Organic acids and derivatives	Chiral amino acid	Level 2	0	0	0	0	0	0	0	0	0.0772947	0.0772947	0.0676329	0.0241546	0.0966184	0.057971	1	0.217391
D-Val	D-Valine	640-68-6	D-AA	Organic acids and derivatives	Chiral amino acid	Level 2	0.0698529	0.0551471	0.0294118	0.0220588	0.00735294	0	0.0147059	0.0183824	0.191176	0.441176	0.375	0.0625	1	0.650735	0.573529	0.319853
Elaidic acid-TMS	Elaidic acid	112-79-8	Fatty Acyls	Lipids and lipid-like molecules	GCMS	Level 2	0.666667	0.666667	1	1	1	0.666667	0.666667	1	1	0.666667	1	0.666667	1	0.666667	0.666667	0.666667
EPA	EPA	10417-94-4	EPA (eicosapentaenoic acid)	Lipid Mediator	Lipid mediator	Level 2	0.282133	0.25301	0.284344	0.245232	0.309039	0.509256	0.316443	0.374236	0.671123	0.271248	0.923566	0.836496	0.88754	1	0.828153	0.332809
Epinephrine	Epinephrine	51-43-4	Phenols	Benzenoids	PFPP	Level 2	0.0599251	0.906367	0.0636704	0.0636704	0.0599251	0	0.11236	0	1	0.205993	0.337079	0.453184	0.801498	0.363296	0.0749064	0.355805
Erythrulose-meto-3TMS(1)	L-Erythrulose	533-50-6	Carbohydrates and carbohydrate conjugates	Organic oxygen compounds	GCMS	Level 3	0	0	0	0	0	0	0	0	0	0	0	0	0	1	0	0
Fructose 1,6-bisphosphate	Fructose 1,6-bisphosphate	34693-15-7	Carbohydrates and carbohydrate conjugates	Organic oxygen compounds	Ion-pair	Level 2	0	0	0	0	0	0	0	0	0.909091	0.636364	0.454545	0.636364	0.727273	0.454545	1	1
Fructose 6-phosphate	Fructose 6-phosphate	643-13-0	Carbohydrates and carbohydrate conjugates	Organic oxygen compounds	Ion-pair	Level 2	0	0	0	0	0	0	0	0	0	1	0.148744	0	0.00321958	0.00321958	0.0444301	0.0231809
Fructose-meto-5TMS(1)	D-Fructose	57-48-7	Carbohydrates and carbohydrate conjugates	Organic oxygen compounds	GCMS	Level 3	0.245098	0.901961	0.52451	0.22549	1	0.406863	0.612745	0.970588	0.0392157	0.0833333	0.0735294	0.0294118	0.0686275	0.0196078	0.0392157	0.112745
Fumaric acid	Fumaric acid	110-17-8	Dicarboxylic acids and derivatives	Organic acids and derivatives	PFPP	Level 2	0	0	0	0	0	0	0	0	1	0.0585366	0.146341	0.402439	0.382927	0.421951	0.0243902	0.256098
Galactose-meto-5TMS(2)	D-Galactose	59-23-4	Carbohydrates and carbohydrate conjugates	Organic oxygen compounds	GCMS	Level 3	0.507042	1	0.915493	0.633803	0.760563	0.774648	0.605634	0.901408	0.056338	0.0704225	0.126761	0.056338	0.0985915	0.0422535	0.0704225	0.0704225
Galacturonic acid-meto-5TMS(1)/(2)	Galacturonic acid	14982-50-4	Carbohydrates and carbohydrate conjugates	Organic oxygen compounds	GCMS	Level 3	0.464286	1	0.678571	0.75	0.821429	0.607143	0.571429	0.892857	0	0	0	0	0	0	0	0
GCA	Glycocholic acid	475-31-0	Primary bile acids	Bile acids	Bile acids	Level 2	0.599007	0.995198	0	1	0	0	0	0	0.536384	0.718434	0	0	0	0.601054	0	0.554033
GDCA	Deoxycholylglycine	16409-34-0	Secondary bile acids	Bile acids	Bile acids	Level 2	0	0	0	0	0	0	0	0	0.487461	0.605947	0.591431	0.50315	0.849203	0.831675	1	0.759474
GLCA	Lithocholic acid glycine conjugate	474-74-8	Secondary bile acids	Bile acids	Bile acids	Level 2	1	0.781307	0.782862	0.891498	0.753456	0.716656	0.657711	0.748278	0.618302	0.748077	0.62746	0.581233	0.796164	0.918563	0.870191	0.78175
Glucosamine-5TMS(1)	Glucosamine	3416-24-8	Carbohydrates and carbohydrate conjugates	Organic oxygen compounds	GCMS	Level 3	0.666667	1	0.916667	0.833333	0.916667	0.583333	0.666667	0.666667	0.75	0.583333	0.666667	0.166667	0.5	0.25	0.583333	0.583333
Glucose 1-phosphate	Glucose 1-phosphate	59-56-3	Carbohydrates and carbohydrate conjugates	Organic oxygen compounds	Ion-pair	Level 2	0	0.0131579	0	0.00877193	0	0	0	0.00877193	0.00877193	0.596491	0.192982	0.0482456	0.0263158	0.0307018	1	0.820175
Glucose 6-phosphate	Glucose 6-phosphate	56-73-5	Carbohydrates and carbohydrate conjugates	Organic oxygen compounds	Ion-pair	Level 2	0	0	0	0	0	0	0	0	0	1	0.181387	0	0	0	0.0172589	0.0108291
Glucose-meto-5TMS(2)/(1)	D-Glucose	50-99-7	Carbohydrates and carbohydrate conjugates	Organic oxygen compounds	GCMS	Level 3	0.477204	1	0.702128	0.826748	0.6231	0.87538	0.471125	0.717325	0	0	0	0	0	0	0	0
Glucuronic acid-meto-5TMS(1)	D-Glucuronic acid	6556-12-3	Carbohydrates and carbohydrate conjugates	Organic oxygen compounds	GCMS	Level 3	0.0857143	0.142857	0.114286	0.142857	0.114286	0.114286	0.1	0.114286	0.514286	1	0.928571	0.228571	0.571429	0.114286	0.257143	0.585714
Glutaric acid-2TMS	Glutaric acid	110-94-1	Dicarboxylic acids and derivatives	Organic acids and derivatives	GCMS	Level 2	0.0322581	0.0645161	0.0645161	0.0322581	0.0322581	0.0322581	0.0645161	0.0967742	0.548387	0.16129	0.258065	0.0967742	0.483871	0.0967742	0.451613	1
Gly	Glycine	56-40-6	Amino acids, peptides, and analogues	Organic acids and derivatives	Chiral amino acid	Level 2	0.542066	0.379127	0.402556	0.470714	0.261981	0.266241	0.212993	0.269436	0.899894	1	0.948882	0.734824	0.696486	0.669862	0.525027	0.805112
Glyceraldehyde 3-phosphate	Glyceraldehyde 3-phosphate	591-57-1	Carbohydrates and carbohydrate conjugates	Organic oxygen compounds	Ion-pair	Level 2	0	0	0	0	0	0	0	0	0.171004	1	0.356877	0.174721	0.208178	0.0892193	0.802974	0.263941
Glyceric acid-3TMS	Glyceric acid	473-81-4	Carbohydrates and carbohydrate conjugates	Organic oxygen compounds	GCMS	Level 3	0.122137	0.122137	0.114504	0.145038	0.0839695	0.0687023	0.0992366	0.10687	1	0.778626	0.687023	0.740458	0.633588	0.587786	0.801527	0.145038
Glycerol 3-phosphate	Glycerol 3-phosphate	57-03-4	Others	Lipids and lipid-like molecules	Ion-pair	Level 2	0.097561	0.107317	0.0536585	0.0390244	0.0731707	0.0487805	0.0439024	0.097561	0.253659	1	0.873171	0.4	0.287805	0.404878	0.892683	0.565854
Glycerol-3TMS	Glycerol	56-81-5	Carbohydrates and carbohydrate conjugates	Organic oxygen compounds	GCMS	Level 3	0.466937	0.604492	0.576107	0.583281	0.555521	0.904866	0.57174	0.902059	0.541797	0.737056	1	0.563943	0.717405	0.799127	0.656269	0.740175
Glycolic acid	Glycolic acid	79-14-1	Hydroxy acids and derivatives	Organic acids and derivatives	SCFAs	Level 2	0.9375	0	0	0.25	0	0	1	0	0	1	0.8125	0.5625	0.8125	0.4375	0.75	0
Glycyl-Glycine-3TMS	Glycyl-glycine	556 - 50 - 3	Amino acids, peptides, and analogues	Organic acids and derivatives	GCMS	Level 2	0	0	0	0	0	0	0	0	0.727273	0.272727	1	0.363636	0.909091	0.5	0.318182	0.545455
Glyoxylic acid	Glyoxylic acid	298-12-4	Carboxylic acids	Organic acids and derivatives	SCFAs	Level 2	0.6	0	0.6	0	0.8	0	0.8	0.2	0	0	1	0	0	0	0	0
Guanine	Guanine	73-40-5	Purines and purine derivatives	Organoheterocyclic compounds	PFPP	Level 2	0.0298507	0.477612	0.0149254	0	0.0298507	0.0597015	0.0298507	0.0149254	0.776119	0.552239	0.432836	1	0.223881	0.179104	0.0895522	0.895522
Guanosine	Guanosine	118-00-3	Purine nucleosides	Nucleosides, nucleotides, and analogues	PFPP	Level 2	0.0504471	1	0.121647	0.154212	0.193503	0.206874	0.154294	0.0942499	0.0210811	0.0252645	0.023788	0.0364203	0.0155853	0.0222295	0.0105816	0.0753835
Guanosine 3',5'-cyclic monophosphate	Guanosine 3',5'-cyclic monophosphate	7665-99-8	Purine nucleosides	Nucleosides, nucleotides, and analogues	Ion-pair	Level 2	1	0.5	0.5	0.5	0.5	0.333333	0.666667	0.333333	0	0	0	0	0	0	0	0
Guanosine monophosphate	Guanosine monophosphate	85-32-5	Purine nucleosides	Nucleosides, nucleotides, and analogues	PFPP	Level 2	0	0	0	0	0	0	0	0	0.129496	0.0503597	0.00719424	1	0.654676	0.589928	0.0647482	0.798561
Guanosine triphosphate	Guanosine triphosphate	86-01-1	Purine nucleosides	Nucleosides, nucleotides, and analogues	Ion-pair	Level 2	0	0	0	0	0	0	0	0	0	1	0.818182	0	0	0	0.636364	0
GUDCA	Glycine-conjugated ursodeoxycholic acid	64480-66-6	Secondary bile acids	Bile acids	Bile acids	Level 2	0.448122	0.543948	0.531531	0.494025	0.588713	0.410671	0.576158	0.596017	0.324033	0.660153	0.373548	0.450614	0.730337	0.624207	1	0.535964
HDCA	Hyodeoxycholic acid	83-49-8	Secondary bile acids	Bile acids	Bile acids	Level 2	0	0	0	0	0	0	0	0	0.444444	0.157706	1	0.420072	0.810036	0.594982	0.521147	0.698208
Histamine	Histamine	51-45-6	Amines	Organic nitrogen compounds	PFPP	Level 2	0.0472222	1	0.1	0.175	0.155556	0.225	0.172222	0.0416667	0.191667	0.241667	0.130556	0.0555556	0.0916667	0.05	0.0583333	0.252778
Homoserine-3TMS	L-Homoserine	672-15-1	Amino acids, peptides, and analogues	Organic acids and derivatives	GCMS	Level 2	1	1	1	1	1	0	1	1	1	1	1	1	1	1	1	1
Hydroquinone-2TMS	Hydroquinone	123-31-9	Phenols	Benzenoids	GCMS	Level 2	0.25	0.25	0.25	0.25	0.25	0	0	0.25	0	0.5	1	0.25	0.5	0.25	0.25	0.25
Hydroxylamine-3TMS	Hydroxylamine	7803-49-8	Others	Homogeneous non-metal compounds	GCMS	Level 2	0.869114	0.823618	0.790332	0.984946	0.654094	0.83541	0.804215	0.93853	0.936439	0.763737	1	0.766413	0.8094	0.846283	0.780547	0.772602
Hypoxanthine	Hypoxanthine	68-94-0	Purines and purine derivatives	Organoheterocyclic compounds	PFPP	Level 2	0.00826446	0.101928	0	0	0	0.0214876	0	0	0.601653	1	0.247383	0.285399	0.294766	0.147658	0.321763	0.956474
Inosine	Inosine	58-63-9	Purine nucleosides	Nucleosides, nucleotides, and analogues	PFPP	Level 2	0.0515464	1	0.115347	0.154639	0.191986	0.177786	0.143746	0.0709979	0.0219802	0.148026	0.0480451	0.0515464	0.0213966	0.032484	0.10212	0.27446
Inositol-6TMS(2)	myo-Inositol	87-89-8	Alcohols and polyols	Organic oxygen compounds	GCMS	Level 2	0.52439	0.926829	0.756098	0.597561	0.756098	0.585366	0.597561	1	0.390244	0.390244	0.219512	0.292683	0.731707	0.170732	0.182927	0.243902
Isobutyric acid	Isobutyric acid	79-31-2	Carboxylic acids	Organic acids and derivatives	SCFAs	Level 2	0	0	0	0	0	0	0	0	0.643357	0.573427	0.505051	0.972028	0.63481	0.359751	1	0.417249
Isocitric acid (4TMS)	Isocitric acid	320-77-4	Tricarboxylic acids and derivatives	Organic acids and derivatives	GCMS(Ms)/IPFPP(Hu)	Level 2	0.606557	1	0.836066	0.721311	0.819672	0.655738	0.688525	0.622951	0	0	0	0	0.0819672	0.0163934	0	0
Isovaleric acid	Isovaleric acid	503-74-2	Fatty Acyls	Lipids and lipid-like molecules	SCFAs	Level 2	0.042333	0.0536218	0	0	0.0385701	0	0.0310442	0.056444	0.658514	0.552211	0.482596	0.771402	0.613358	0.306679	1	0.366886
Kynurenine	Kynurenine	2922-83-0	Others	Organic oxygen compounds	PFPP	Level 2	0.0172414	1	0.103448	0.0517241	0	0	0	0.0172414	0.5	0.137931	0.189655	0.155172	0.258621	0.189655	0.0862069	0.344828
Lactic acid	Lactic acid	50-21-5	Hydroxy acids and derivatives	Organic acids and derivatives	SCFAs	Level 2	0.850631	0.283596	0.10142	0.033123	0.0630915	0.0205047	0.380915	0.0365931	0.0888013	0.152524	1	0.0470032	0.0335962	0.0518927	0.0518927	0.0386435
Lactose-meto-8TMS(1)	Alpha-Lactose	63-42-3	Carbohydrates and carbohydrate conjugates	Organic oxygen compounds	GCMS	Level 3	0.624484	0.707015	0.657497	1	0.778542	0.602476	0.403026	0.207703	0	0	0	0	0	0	0	0
L-Ala	L-Alanine	56-41-7	L-AA	Organic acids and derivatives	Chiral amino acid	Level 2	0.198898	0.134269	0.136774	0.204409	0.110721	0.10521	0.0846693	0.0981964	0.458417	1	0.927856	0.507515	0.449399	0.452405	0.614228	0.662325
L-allo-Ile	L-Alloisoleucine	1509-34-8	L-AA	Organic acids and derivatives	Chiral amino acid	Level 2	0	0	0	0	0	0	0	0	0.390909	1	0.136364	0.236364	0.145455	0.136364	0.5	0.736364
L-Arg	L-Arginine	74-79-3	L-AA	Organic acids and derivatives	Chiral amino acid	Level 2	0.328782	0.211134	0.288866	0.442752	0.19354	0.159401	0.152836	0.193015	0.0953256	1	0.866334	0.362658	0.186975	0.409926	0.275735	0.798319
L-Asn	L-Asparagine	70-47-3	L-AA	Organic acids and derivatives	Chiral amino acid	Level 2	0.578212	0.434358	0.587989	0.74162	0.403631	0.560056	0.294693	0.51676	0.115922	0.364525	0.23743	0.125698	0.195531	0.148045	1	0.604749
L-Asp	L-Aspartic acid	56-84-8	L-AA	Organic acids and derivatives	Chiral amino acid	Level 2	0.134168	0.0995081	0.109347	0.136181	0.118962	0.112701	0.0664132	0.125894	0.472943	1	0.383497	0.520125	0.453041	0.495751	0.267665	0.653399
Lauric acid-TMS	Lauric acid	143-07-7	Fatty Acyls	Lipids and lipid-like molecules	GCMS	Level 2	0.647059	0.882353	0.647059	0.882353	0.588235	0.647059	0.529412	0.764706	0.647059	0.588235	1	0.764706	0.588235	0.588235	0.647059	0.470588
LCA	Lithocholic acid	434-13-9	Secondary bile acids	Bile acids	Bile acids	Level 2	0	0.00668896	0.00668896	0.00668896	0.0100334	0.00668896	0.00334448	0.00668896	0.341137	0.197324	1	0.377926	0.812709	0.685619	0.608696	0.518395
L-Cys	L-Cysteine	52-90-4	L-AA	Organic acids and derivatives	Chiral amino acid	Level 2	0.125	0.075	0.075	0.1	0.175	0.125	0.1	0.1125	0.25	0.3	0.15	0.225	0.3	0.225	1	0.6625
L-Gln	L-Glutamine	56-85-9	L-AA	Organic acids and derivatives	Chiral amino acid	Level 2	0.24244	0.169859	0.24244	0.311996	0.213206	0.207157	0.117944	0.232863	0.0806452	0.885081	0.375	0.156754	0.180444	0.173891	0.998992	1
L-Glu	L-Glutamic acid	56-86-0	L-AA	Organic acids and derivatives	Chiral amino acid	Level 2	0.139068	0.108923	0.12701	0.128135	0.110932	0.122749	0.0660772	0.13537	0.2959	1	0.277492	0.363505	0.343489	0.276286	0.873473	0.720257
L-His	L-Histidine	71-00-1	L-AA	Organic acids and derivatives	Chiral amino acid	Level 2	0.160377	0.122642	0.130503	0.198113	0.117925	0.138365	0.0801887	0.13522	0.144654	0.900943	0.298742	0.205975	0.177673	0.213836	1	0.842767
L-Ile	L-Isoleucine	73-32-5	L-AA	Organic acids and derivatives	Chiral amino acid	Level 2	0.313317	0.190799	0.20339	0.31138	0.1477	0.172397	0.124455	0.153027	0.312349	1	0.829056	0.546247	0.368039	0.433414	0.405811	0.845521
Linoleic acid-TMS	Linoleic acid	60-33-3	Fatty Acyls	Lipids and lipid-like molecules	GCMS	Level 2	0.785018	1	0.864043	0.9288	0.707538	0.926222	0.891972	0.881824	0.990214	0.774954	0.891841	0.609414	0.668854	0.759397	0.664771	0.606962
L-Leu	L-Leucine	61-90-5	L-AA	Organic acids and derivatives	Chiral amino acid	Level 2	0.280135	0.178881	0.181774	0.284474	0.162006	0.16972	0.117165	0.153809	0.314368	0.921408	1	0.53134	0.352459	0.418997	0.392478	0.756509
L-Lys	L-Lysine	56-87-1	L-AA	Organic acids and derivatives	Chiral amino acid	Level 2	0.145713	0.105726	0.13299	0.187216	0.0872463	0.101484	0.0833081	0.0963344	0.545895	1	0.81036	0.589518	0.780067	0.486216	0.924265	0.685247
L-Met	L-Methionine	63-68-3	L-AA	Organic acids and derivatives	Chiral amino acid	Level 2	0.0230093	0.0173216	0.0188728	0.0258532	0.00517063	0.000517063	0	0.00155119	0.0749741	1	0.209411	0.0930714	0.0628232	0.0328335	0.877456	0.737332
LPC(14:0)	Not included in HMDB		LPtdC	Lipids and lipid-like molecules	Phospholipids	Level 3	0.401666	0.774382	0.544948	0.324351	0.616236	0.874245	0.652656	0.574436	0.565919	0.865019	0.322499	0.715513	0.572284	1	0.815001	0.321645
LPC(16:0)	Not included in HMDB		LPtdC	Lipids and lipid-like molecules	Phospholipids	Level 3	0.236669	0.32739	0.258333	0.217956	0.362556	0.450852	0.432384	0.422664	0.280661	0.297871	0.292089	0.625271	0.662284	1	0.753966	0.396084
LPC(16:1)	Not included in HMDB		LPtdC	Lipids and lipid-like molecules	Phospholipids	Level 3	0.368451	0.592613	0.351765	0.247433	0.541512	0.642569	0.488554	0.569165	0.389709	0.695045	0.314739	0.512237	0.482011	1	0.283309	0.253673
LPC(18:0)	Not included in HMDB		LPtdC	Lipids and lipid-like molecules	Phospholipids	Level 3	0.120542	0.247393	0.161045	0.169268	0.327101	0.432351	0.31019	0.373088	0.220644	0.0898205	0.198017	0.640542	0.514278	0.832838	1	0.336277
LPC(18:1)	Not included in HMDB		LPtdC	Lipids and lipid-like molecules	Phospholipids	Level 3	0.29335	0.332519	0.333675	0.183616	0.343205	0.641539	0.691686	0.293644	0.283354	0.447724	0.371721	0.423488	1	0.778013	0.295292	0.177252
LPC(18:2)	Not included in HMDB		LPtdC	Lipids and lipid-like molecules	Phospholipids	Level 3	0.377682	0.324215	0.28107	0.13624	0.307299	0.703836	0.848324	0.276233	0.213497	0.643257	0.288218	0.282906	1	0.48271	0.142869	0.208416
LPC(18:3)	Not included in HMDB		LPtdC	Lipids and lipid-like molecules	Phospholipids	Level 3	0.427851	0.380104	0.260226	0.16485	0.330099	0.589191	0.821564	0.365159	0.306511	1	0.328231	0.301449	0.9667	0.50583	0.140715	0.300367
LPC(20:0)	Not included in HMDB		LPtdC	Lipids and lipid-like molecules	Phospholipids	Level 3	0.171202	0.293332	0.240594	0.18697	0.344204	0.570021	0.310737	0.410003	0.565302	0.128462	0.462098	0.821073	0.912519	0.974921	1	0.312378
LPC(20:1)	Not included in HMDB		LPtdC	Lipids and lipid-like molecules	Phospholipids	Level 3	0.287754	0.463755	0.372969	0.263295	0.523714	0.785291	0.511563	0.497124	0.460376	0.326167	0.457594	0.61073	1	0.927726	0.562684	0.250669
LPC(20:2)	Not included in HMDB		LPtdC	Lipids and lipid-like molecules	Phospholipids	Level 3	0.179787	0.32717	0.23883	0.196915	0.404128	0.507912	0.416066	0.373329	0.233822	0.204511	0.246614	0.857286	0.522816	0.851456	1	0.271682
LPC(20:3)	Not included in HMDB		LPtdC	Lipids and lipid-like molecules	Phospholipids	Level 3	0.157903	0.781778	0.288647	0.159648	0.734211	0.337334	0.304017	0.743726	0.0513633	0.185985	0.069279	0.827927	0.0994267	1	0.618186	0.36113
LPC(20:4)	Not included in HMDB		LPtdC	Lipids and lipid-like molecules	Phospholipids	Level 3	0.106923	0.757191	0.237466	0.185957	0.518402	0.276266	0.468184	1	0.0533506	0.105483	0.0596646	0.436334	0.0675574	0.22229	0.354361	0.158176
LPC(20:5)	Not included in HMDB		LPtdC	Lipids and lipid-like molecules	Phospholipids	Level 3	0.309129	1	0.412797	0.219451	0.709945	0.49329	0.524569	0.913349	0.242261	0.635271	0.274676	0.384664	0.217571	0.270046	0.476925	0.357138
LPC(22:0)	Not included in HMDB		LPtdC	Lipids and lipid-like molecules	Phospholipids	Level 3	0.202721	0.296329	0.267531	0.209588	0.323406	0.384089	0.332111	0.351127	0.784665	0.137674	0.675682	0.991209	0.764044	0.970014	1	0.430627
LPC(22:1)	Not included in HMDB		LPtdC	Lipids and lipid-like molecules	Phospholipids	Level 3	0.180018	0.373357	0.365585	0.230912	0.346325	0.404452	0.297581	0.333621	0.662932	0.304222	0.491265	0.591556	1	0.769433	0.549443	0.228553
LPC(22:6)	Not included in HMDB		LPtdC	Lipids and lipid-like molecules	Phospholipids	Level 3	0.59702	0.67192	0.53959	0.420123	0.711342	0.758263	0.657196	0.856533	0.779277	0.893338	0.955672	0.687424	1	0.775036	0.527433	0.281687
LPE(14:0)	Not included in HMDB		LPtdE	Lipids and lipid-like molecules	Phospholipids	Level 3	0.00460909	0.0068465	0.00772956	0.00911517	0.00893984	0.00967331	0.00937832	0.00657264	0.472513	0.163413	1	0.934265	0.433046	0.669711	0.477408	0.184362
LPE(16:0)	Not included in HMDB		LPtdE	Lipids and lipid-like molecules	Phospholipids	Level 3	0.170496	0.200534	0.18087	0.125946	0.244427	0.319241	0.29188	0.19666	0.487579	0.397657	0.886964	0.988247	0.717564	1	0.844533	0.415955
LPE(16:1)	Not included in HMDB		LPtdE	Lipids and lipid-like molecules	Phospholipids	Level 3	0.381737	0.653016	0.410166	0.313299	0.68657	0.74072	0.704268	0.777687	0.409257	0.819786	0.991404	0.757047	0.601812	1	0.602424	0.459607
LPE(18:0)	Not included in HMDB		LPtdE	Lipids and lipid-like molecules	Phospholipids	Level 3	0.189849	0.339864	0.262887	0.249806	0.496005	0.556404	0.404893	0.430809	0.213432	0.0808204	0.167309	0.461188	0.573704	0.634781	1	0.19523
LPE(18:1)	Not included in HMDB		LPtdE	Lipids and lipid-like molecules	Phospholipids	Level 3	0.329663	0.446003	0.402704	0.282847	0.460904	0.637721	0.604608	0.443726	0.290643	0.514175	0.512344	0.62794	0.740558	1	0.645863	0.356551
LPE(18:2)	Not included in HMDB		LPtdE	Lipids and lipid-like molecules	Phospholipids	Level 3	0.281707	0.279153	0.255198	0.128172	0.283823	0.519259	0.649115	0.229512	0.312605	0.701645	0.560052	0.387793	1	0.548028	0.26185	0.212927
LPE(18:3)	Not included in HMDB		LPtdE	Lipids and lipid-like molecules	Phospholipids	Level 3	0.212325	0.505718	0.274255	0.115288	0.223813	0.527759	0.670085	0.332041	0.526512	1	0.504757	0.357134	0.949928	0.410028	0.3484	0.362277
LPE(20:0)	Not included in HMDB		LPtdE	Lipids and lipid-like molecules	Phospholipids	Level 3	0.0187911	0.0255641	0.0270033	0.0204967	0.0417127	0.0594928	0.0337248	0.0427674	0.639882	0.422252	1	0.938005	0.573853	0.643596	0.606984	0.856691
LPE(20:1)	Not included in HMDB		LPtdE	Lipids and lipid-like molecules	Phospholipids	Level 3	0.30422	0.540305	0.431354	0.282944	0.58458	0.73293	0.486409	0.558156	0.347139	0.295378	0.353716	0.512307	1	0.896189	0.592892	0.332123
LPE(20:2)	Not included in HMDB		LPtdE	Lipids and lipid-like molecules	Phospholipids	Level 3	0.388274	0.398758	0.340512	0.331116	0.593607	0.757947	0.52451	0.427256	0.29026	0.462806	0.220977	0.630617	0.508996	0.942745	1	0.305679
LPE(20:3)	Not included in HMDB		LPtdE	Lipids and lipid-like molecules	Phospholipids	Level 3	0.224106	0.920027	0.354745	0.251176	1	0.490173	0.371726	0.834864	0.162896	0.281357	0.120522	0.698363	0.373441	0.570594	0.618744	0.539509
LPE(20:4)	Not included in HMDB		LPtdE	Lipids and lipid-like molecules	Phospholipids	Level 3	0.272677	0.861983	0.411688	0.269944	0.752545	0.324121	0.485214	1	0.211626	0.251588	0.141976	0.661671	0.221476	0.308017	0.795581	0.237915
LPE(20:5)	Not included in HMDB		LPtdE	Lipids and lipid-like molecules	Phospholipids	Level 3	0.334492	1	0.568031	0.2601	0.760373	0.407633	0.332433	0.944863	0.327226	0.86013	0.322765	0.71238	0.439184	0.343038	0.901202	0.354868
LPE(22:0)	Not included in HMDB		LPtdE	Lipids and lipid-like molecules	Phospholipids	Level 3	0.117646	0.198146	0.15617	0.153696	0.18866	0.202411	0.199311	0.230708	0.367982	0.100413	0.332198	0.583059	0.5068	0.70251	1	0.392928
LPE(22:1)	Not included in HMDB		LPtdE	Lipids and lipid-like molecules	Phospholipids	Level 3	0.122259	0.227524	0.190914	0.182749	0.265617	0.257046	0.203414	0.308926	0.352913	0.102616	0.272681	0.652469	0.508177	1	0.807577	0.546535
LPE(22:6)	Not included in HMDB		LPtdE	Lipids and lipid-like molecules	Phospholipids	Level 3	0.367063	1	0.485133	0.312964	0.778164	0.357057	0.339725	0.692891	0.197721	0.349851	0.214115	0.369202	0.308003	0.282492	0.395663	0.292911
LPG(14:0)	Not included in HMDB		LPtdG	Lipids and lipid-like molecules	Phospholipids	Level 3	0	0	0	0	0	0	0	0	0.519013	0.613665	0.552695	0.460756	1	0.801929	0.305043	0.100385
LPG(16:0)	Not included in HMDB		LPtdG	Lipids and lipid-like molecules	Phospholipids	Level 3	0.0999935	0.112404	0.0793206	0.0533997	0.114734	0.170791	0.159976	0.0851415	0.525018	1	0.362018	0.477118	0.596143	0.532904	0.407832	0.460218
LPG(18:0)	Not included in HMDB		LPtdG	Lipids and lipid-like molecules	Phospholipids	Level 3	0.011734	0.0263702	0.0174409	0.013244	0.022376	0.0343347	0.0230616	0.0203168	0.212153	1	0.145911	0.181374	0.217893	0.248475	0.239561	0.354436
LPG(18:1)	Not included in HMDB		LPtdG	Lipids and lipid-like molecules	Phospholipids	Level 3	0.0377103	0.035437	0.0317481	0.0193098	0.0332	0.0800192	0.056824	0.029926	0.485262	0.782121	0.609714	0.365744	0.513534	0.696201	0.377992	1
LPG(18:2)	Not included in HMDB		LPtdG	Lipids and lipid-like molecules	Phospholipids	Level 3	0.0670907	0.232485	0.109606	0.0409925	0.174206	0.367562	0.172481	0.20429	0.391319	0.375392	0.389009	0.693655	0.556876	0.847926	1	0.33415
LPG(20:0)	Not included in HMDB		LPtdG	Lipids and lipid-like molecules	Phospholipids	Level 3	0.131939	0.219235	0.204912	0.125453	0.234055	0.310454	0.271669	0.266167	0.563073	1	0.593625	0.499269	0.542787	0.44402	0.395805	0.681355
LPG(20:1)	Not included in HMDB		LPtdG	Lipids and lipid-like molecules	Phospholipids	Level 3	0	0	0	0	0	0	0	0	0.259832	1	0.23171	0.315974	0.711235	0.631075	0.214048	0.532283
LPG(20:3)	Not included in HMDB		LPtdG	Lipids and lipid-like molecules	Phospholipids	Level 3	0.517449	0.638809	0.32825	0.484826	0.291619	0.4246	0.446651	0.412874	0.444232	1	0.442789	0.414355	0.539933	0.478637	0.918625	0.327288
LPG(22:6)	Not included in HMDB		LPtdG	Lipids and lipid-like molecules	Phospholipids	Level 3	0.0612817	0.22546	0.133644	0.0892433	0.289545	0.285187	0.0930252	0.212465	0.322567	0.149745	0.329522	1	0.976718	0.59852	0.451192	0.192338
L-Phe	L-Phenylalanine	63-91-2	L-AA	Organic acids and derivatives	Chiral amino acid	Level 2	0.0644686	0.0407073	0.0431019	0.063916	0.0377602	0.0410757	0.0252348	0.0440228	0.100939	1	0.284767	0.151593	0.106465	0.122306	0.142383	0.844354
LPI(16:0)	Not included in HMDB		LPtdI	Lipids and lipid-like molecules	Phospholipids	Level 3	0.247922	0.185427	0.192829	0.124056	0.233536	0.379885	0.41727	0.159257	0.217632	0.244747	0.299963	0.198009	1	0.433217	0.103736	0.102213
LPI(18:0)	Not included in HMDB		LPtdI	Lipids and lipid-like molecules	Phospholipids	Level 3	0.134009	0.215928	0.176732	0.16351	0.308369	0.42729	0.352604	0.258097	0.350074	0.166187	0.390561	0.400339	1	0.931565	0.445248	0.176545
LPI(18:1)	Not included in HMDB		LPtdI	Lipids and lipid-like molecules	Phospholipids	Level 3	0.205881	0.178635	0.280689	0.124368	0.203484	0.493626	0.400132	0.157271	0.242052	0.281794	0.398482	0.232369	1	0.487281	0.121426	0.0892438
LPI(18:2)	Not included in HMDB		LPtdI	Lipids and lipid-like molecules	Phospholipids	Level 3	0.230083	0.111065	0.154115	0.0867559	0.178113	0.340454	0.415244	0.139856	0.20623	0.279172	0.332578	0.164445	1	0.564044	0.0364934	0.0844576
LPI(22:0)	Not included in HMDB		LPtdI	Lipids and lipid-like molecules	Phospholipids	Level 3	0.125907	0	0.136115	0.277442	0.341945	0.664667	1	0.303629	0.0639355	0.0599957	0.657305	0.465142	0.554465	0.686207	0.300157	0.268473
LPS(14:0)	Not included in HMDB		LPtdS	Lipids and lipid-like molecules	Phospholipids	Level 3	0	0	0	0	0	0	0	0	0.319538	0.746397	0.514684	0.309203	1	0.83833	0.803016	0.209751
LPS(16:0)	Not included in HMDB		LPtdS	Lipids and lipid-like molecules	Phospholipids	Level 3	0.179881	0.334593	0.25545	0.239206	0.295446	0.377871	0.367796	0.259133	0.265531	1	0.383861	0.447885	0.745143	0.608001	0.669142	0.39539
LPS(18:0)	Not included in HMDB		LPtdS	Lipids and lipid-like molecules	Phospholipids	Level 3	0.163941	0.374876	0.193128	0.225572	0.365139	0.427099	0.374194	0.389488	0.204271	0.278691	0.1817	0.464955	0.733837	0.613024	1	0.438783
LPS(18:1)	Not included in HMDB		LPtdS	Lipids and lipid-like molecules	Phospholipids	Level 3	0.235907	0.636142	0.275405	0.321591	0.466494	0.507822	0.591546	0.529699	0.217821	0.875518	0.231154	0.565214	0.55288	1	0.810736	0.74043
LPS(20:0)	Not included in HMDB		LPtdS	Lipids and lipid-like molecules	Phospholipids	Level 3	0.125036	0.338334	0.164187	0.17653	0.217714	0.248912	0.29641	0.262919	0.198403	0.293964	0.222823	0.4331	0.617114	0.557963	1	0.572372
LPS(20:1)	Not included in HMDB		LPtdS	Lipids and lipid-like molecules	Phospholipids	Level 3	0.285408	0.594881	0.345734	0.144193	0.477836	0.519886	0.41026	0.435705	0.285121	0.674402	0.32657	0.510331	1	0.717883	0.710941	0.659012
LPS(22:0)	Not included in HMDB		LPtdS	Lipids and lipid-like molecules	Phospholipids	Level 3	0.217811	0.339478	0.210556	0.258147	0.223315	0.284881	0.443014	0.299419	0.283093	0.451226	0.30619	0.432679	0.732531	0.583385	1	0.800665
LPS(22:1)	Not included in HMDB		LPtdS	Lipids and lipid-like molecules	Phospholipids	Level 3	0.177781	0.287701	0.206564	0.167922	0.241114	0.281176	0.38025	0.312694	0.472662	0.333757	0.442328	0.535398	0.813872	0.799645	1	0.62541
L-Ser	L-Serine	56-45-1	L-AA	Organic acids and derivatives	Chiral amino acid	Level 2	0.553079	0.417009	0.490909	0.614076	0.37478	0.41173	0.251026	0.421114	0.629912	0.670968	1	0.812903	0.748387	0.779472	0.377126	0.626393
L-Thr	L-Threonine	72-19-5	L-AA	Organic acids and derivatives	Chiral amino acid	Level 2	0.61965	0.522144	0.803498	1	0.460365	0.811314	0.480461	0.61444	0.45776	0.67808	0.748418	0.64198	0.48195	0.550428	0.430592	0.558243
L-Trp	L-Tryptophan	73-22-3	L-AA	Organic acids and derivatives	Chiral amino acid	Level 2	0.0818438	0.060207	0.084666	0.10254	0.0639699	0.0649106	0.0376294	0.0761994	0.130762	0.838194	0.319849	0.149577	0.142992	0.131703	1	0.759172
L-Tyr	L-Tyrosine	60-18-4	L-AA	Organic acids and derivatives	Chiral amino acid	Level 2	0.0458368	0.0341303	0.0366035	0.0511129	0.0354493	0.0328112	0.0199505	0.037263	0.102885	1	0.306018	0.148228	0.111459	0.119538	0.182688	0.872218
L-Val	L-Valine	72-18-4	L-AA	Organic acids and derivatives	Chiral amino acid	Level 2	0.28447	0.190671	0.207073	0.330087	0.173757	0.193234	0.124552	0.17632	0.384931	0.977447	1	0.550487	0.403895	0.455151	0.475141	0.79959
LXA5	LXA5	110657-98-2	EPA (eicosapentaenoic acid)	Lipid Mediator	Lipid mediator	Level 2	0.0421423	0.0193625	0.105081	0.0836312	0.0405172	0.0270834	0.0444399	0.0144652	0.681611	0.44196	0.673984	0.84494	0.675348	1	0.600062	0.615505
Lyso-PAF	Lyso-PAF	52691-62-0	Others	Lipid Mediator	Lipid mediator	Level 2	0.207088	0.644169	0.225772	0.219446	0.489554	0.302883	0.286508	0.410242	0.427431	0.312235	0.284154	0.801585	0.693244	0.669539	1	0.231901
Lyxose-meto-4TMS(1)	Lyxose	1114-34-7	Carbohydrates and carbohydrate conjugates	Organic oxygen compounds	GCMS	Level 3	0.0394737	0.0921053	0.0526316	0.0526316	0.105263	0.0657895	0.0526316	0.0657895	0.315789	0.763158	1	0.184211	0.434211	0.197368	0.25	0.394737
Maleic acid-2TMS	Maleic acid	110-16-7	Dicarboxylic acids and derivatives	Organic acids and derivatives	GCMS	Level 2	0.5	0.5	0.5	0.5	0.5	0.5	0.5	0.5	0.5	0.5	1	0.5	0.5	0.5	0.5	0.5
Malic acid	Malic acid	97-67-6	Hydroxy acids and derivatives	Organic acids and derivatives	SCFAs	Level 2	0	0	0.6875	0.1875	0.75	0	0.375	0.125	0.8125	0.8125	0.9375	1	0.25	0	0	0
Malonic acid	Malonic acid	141-82-2	Dicarboxylic acids and derivatives	Organic acids and derivatives	SCFAs	Level 2	1	0.576923	0	0.230769	0	0	0	0	0	0	0	0	0	0	0	0
Mannitol-6TMS	Mannitol	69-65-8	Carbohydrates and carbohydrate conjugates	Organic oxygen compounds	GCMS	Level 3	0.493548	1	0.709677	0.825806	0.622581	0.883871	0.490323	0.7	0.00967742	0.00645161	0.0129032	0.00645161	0.00322581	0.00322581	0.00967742	0.00967742
Mannose-meto-5TMS(1)	D-Mannose	3458-28-4	Carbohydrates and carbohydrate conjugates	Organic oxygen compounds	GCMS	Level 3	0.305556	0.90404	0.590909	0.459596	1	0.608586	0.176768	0.305556	0.118687	0.166667	0.411616	0.0833333	0.111111	0.040404	0.0883838	0.0984848
Maresin1	Maresin1	1268720-28-0	DHA (docosahexaenoic acid)	Lipid Mediator	Lipid mediator	Level 2	0.544575	0.791549	1	0.637095	0.918682	0.566686	0.469152	0.666721	0.00591146	0.00899455	0.00445629	0.0101937	0.0137203	0.0116948	0.00575946	0.00919152
Margaric acid-TMS	Margaric acid	506-12-7	Fatty Acyls	Lipids and lipid-like molecules	GCMS	Level 2	0.833333	1	0.833333	1	0.833333	0.666667	0.666667	0.833333	0.666667	0.833333	1	0.666667	0.5	0.666667	0.5	0.666667
meso-Erythritol-4TMS	Erythritol	149-32-6	Carbohydrates and carbohydrate conjugates	Organic oxygen compounds	GCMS	Level 3	1	1	0.333333	0.333333	0.333333	0	0.666667	0.333333	0.333333	0.333333	0.333333	0	0.333333	0.333333	0.333333	0.333333
Methionine sulfone	Methionine sulfone	7314-32-1	Amino acids, peptides, and analogues	Organic acids and derivatives	Ion-pair	Level 2	1	0.777778	0.777778	0.222222	0.444444	0.222222	0.333333	0.333333	0.222222	0.222222	0.222222	0.111111	0.222222	0.222222	0.222222	0.333333
Methionine sulfoxide	Methionine sulfoxide	3226-65-1	Amino acids, peptides, and analogues	Organic acids and derivatives	PFPP	Level 2	0.105882	1	0.105882	0.0588235	0.0823529	0.270588	0.0352941	0.0352941	0.258824	0.329412	0.294118	0.129412	0.164706	0.105882	0.0705882	0.482353
Methylsuccinic acid-2TMS	Methylsuccinic acid	498-21-5	Fatty Acyls	Lipids and lipid-like molecules	GCMS	Level 2	0.2	0.2	0.2	0.2	0.2	0.2	0.2	0.2	1	0.6	0.4	0.2	0.6	0.2	0.6	0.8
Monostearin-2TMS	MG(18:0/0:0/0:0)	123-94-4	Monoradylglycerols	Lipids and lipid-like molecules	GCMS	Level 2	0.454642	0.657722	1	0.615299	0.739075	0.404912	0.77522	0.496771	0.442029	0.253695	0.482827	0.799982	0.234788	0.42119	0.397051	0.429478
Myristic acid-TMS	Myristic acid	544-63-8	Fatty Acyls	Lipids and lipid-like molecules	GCMS	Level 2	0.684211	0.815789	0.894737	0.921053	0.631579	0.815789	0.631579	0.763158	0.789474	0.684211	1	0.631579	0.684211	0.710526	0.763158	0.684211
N-Acetylmannosamine-meto-4TMS(1)	N-Acetylmannosamine	3615-17-6	Carbohydrates and carbohydrate conjugates	Organic oxygen compounds	GCMS	Level 3	0	0	0	0	0	0	0	0	0.263158	1	0.473684	0.315789	0	0.157895	0.368421	0.578947
NADPH	NADPH	53-57-6	Others	Nucleosides, nucleotides, and analogues	Ion-pair	Level 2	0	0	0	0	0	0	0	0	0.6	0.4	0.2	0.6	0.4	1	0.6	0.4
N-Butyrylglycine-TMS	N-Butyrylglycine	20208-73-5	Amino acids, peptides, and analogues	Organic acids and derivatives	GCMS	Level 2	0.857143	0.857143	0.714286	1	0.714286	0.857143	0.714286	0.857143	1	0.714286	0.857143	0.857143	0.857143	0.857143	0.714286	0.714286
Niacinamide	Niacinamide	98-92-0	Others	Organoheterocyclic compounds	PFPP	Level 2	0.0534979	1	0.0987654	0.12963	0.00617284	0.0432099	0.0987654	0.0205761	0	0	0	0.0226337	0.0102881	0.00617284	0.0102881	0.0205761
Nicotinic acid	Nicotinic acid	59-67-6	Others	Organoheterocyclic compounds	PFPP	Level 2	0.00391134	0.0591047	0.00391134	0.0065189	0	0	0.00825728	0	0.735332	1	0.249457	0.296827	0.460235	0.231204	0.369839	0.939157
Nonanoic acid-TMS	Pelargonic acid	112-05-0	Fatty Acyls	Lipids and lipid-like molecules	GCMS	Level 2	0.7	0.558333	0.875	1	0.45	0.9	0.558333	0.766667	0.633333	0.616667	0.75	0.966667	0.808333	0.766667	0.583333	0.625
Norepinephrine	Norepinephrine	51-41-2	Phenols	Benzenoids	PFPP(Ms)/GCMS(Hu)	Level 2	0	0	0.112245	0.132653	0.153061	0.147959	0	0.0612245	1	0.311224	0.244898	0.285714	0.535714	0.331633	0.158163	0.311224
Octadecanol-TMS	Octadecanol	112-92-5	Fatty Acyls	Lipids and lipid-like molecules	GCMS	Level 2	0.269231	0.269231	1	0.192308	0.153846	0.461538	0.153846	0.230769	0.269231	0.307692	0.307692	0.384615	0.692308	0.269231	0.192308	0.423077
Octanoic acid-TMS	Caprylic acid	124-07-2	Fatty Acyls	Lipids and lipid-like molecules	GCMS	Level 2	0.454545	0.636364	0.636364	1	0.545455	0.545455	0.363636	1	0.727273	0.545455	0.818182	0.909091	0.545455	0.727273	0.727273	0.545455
Octopamine-4TMS	Octopamine	104-14-3	Phenols	Benzenoids	GCMS	Level 2	0.6	1	0.8	0.8	0.8	0.4	0.8	0.8	0.4	0.4	0.8	0.6	0.6	0.4	0.2	0.2
OEA	Oleoylethanolamide	111-58-0	EA (ethanolamide)	Lipid Mediator	Lipid mediator	Level 2	0.0788479	0.199621	0.173271	0.0955236	0.237215	0.23606	0.330605	0.217096	0.611921	0.496659	0.986953	0.71445	0.891134	1	0.632047	0.3793
Oleic acid-TMS	Oleic acid	112-80-1	Fatty Acyls	Lipids and lipid-like molecules	GCMS	Level 2	0.75	1	0.75	1	0.5	0.75	0.75	0.5	0.75	0.5	0.75	0.75	0.75	0.5	0.75	0.5
Ornithine	Ornithine	3184-13-2	Amino acids, peptides, and analogues	Organic acids and derivatives	PFPP	Level 2	0.0147059	0	0	0	0	0	0	0	1	0.541667	0.441176	0.303922	0.252451	0.232843	0.220588	0.468137
Orotic acid	Orotic acid	65-86-1	Pyrimidines and pyrimidine derivatives	Organoheterocyclic compounds	PFPP	Level 2	0.0562249	0.911647	0.064257	0.662651	0.293173	1	0.702811	0.15261	0	0	0	0	0.0401606	0	0.0200803	0.0401606
Oxalacetic acid-3TMS	Oxalacetic acid	328-42-7	Keto acids and derivatives	Organic acids and derivatives	GCMS	Level 2	0.333333	0.666667	0.666667	0.666667	1	0.333333	0.666667	0.666667	0.666667	1	0.666667	0.666667	0.333333	1	0.666667	1
PAF	PAF	74389-68-7	Others	Lipid Mediator	Lipid mediator	Level 2	0.293549	0.446417	0.709701	0.655617	1	0.710437	0.487092	0.618876	0.318002	0.342347	0.237849	0.231132	0.672907	0.96139	0.385592	0.333681
Palmitic acid-TMS	Palmitic acid	57-10-3	Fatty Acyls	Lipids and lipid-like molecules	GCMS	Level 2	0.790569	0.84466	0.749653	0.900832	0.692788	0.728155	0.704577	0.793343	0.696255	0.68932	1	0.633148	0.60957	0.64147	0.635229	0.652566
Pantothenic acid	Pantothenic acid	79-83-4	Alcohols and polyols	Organic oxygen compounds	PFPP	Level 2	0.042268	0.421649	0.0237113	0.0195876	0.00927835	0.0134021	0.028866	0.00618557	0.650515	0.53299	0.146392	0.320619	0.558763	0.242268	0.221649	1
PC(28:0-14:0/14:0)	Not included in HMDB		PtdC	Lipids and lipid-like molecules	Phospholipids	Level 3	0.193986	0.33367	0.259336	0.15072	0.131774	0.118568	0.12083	0.103255	0.153769	0.954006	0.270103	0.137053	0.260322	0.450107	0.361295	1
PC(30:0-14:0/16:0)	Not included in HMDB		PtdC	Lipids and lipid-like molecules	Phospholipids	Level 3	0.203894	0.325514	0.220125	0.258592	0.258543	0.172291	0.187448	0.263214	0.252702	0.411884	0.192969	0.336757	0.215598	0.462935	1	0.393049
PC(32:0-14:0/18:0)	Not included in HMDB		PtdC	Lipids and lipid-like molecules	Phospholipids	Level 3	0.226941	0.695154	0.399448	0.249838	0.420853	0.352019	0.326417	0.412054	0.222242	0.377171	0.101457	0.537351	0.182776	0.643947	1	0.27352
PC(32:0-16:0/16:0)	Not included in HMDB		PtdC	Lipids and lipid-like molecules	Phospholipids	Level 3	0.316328	0.627979	0.404404	0.442124	0.558164	0.443219	0.596471	0.7321	0.341985	0.216287	0.234375	0.528617	0.538795	1	0.948976	0.399815
PC(32:1-14:0/18:1)	Not included in HMDB		PtdC	Lipids and lipid-like molecules	Phospholipids	Level 3	0.425072	0.905025	0.548144	0.581997	0.724605	0.370101	0.689852	0.192285	0.59482	0.374115	0.290811	0.183557	0.323207	0.465616	1	0.914306
PC(32:1-16:0/16:1)	Not included in HMDB		PtdC	Lipids and lipid-like molecules	Phospholipids	Level 3	0.00785708	0.0113588	0.00611427	0.0104555	0.00886185	0.00861974	0.00542405	0.00994265	0.165538	1	0.166364	0.148842	0.176812	0.194537	0.124176	0.270584
PC(32:2-14:0/18:2)	Not included in HMDB		PtdC	Lipids and lipid-like molecules	Phospholipids	Level 3	0.29937	0.293803	0.594151	0.201133	0.277485	0.366343	0.456525	0.366586	0.172755	0.454649	0.24969	0.178892	0.199738	0.197474	1	0.352061
PC(32:2-16:1/16:1)	Not included in HMDB		PtdC	Lipids and lipid-like molecules	Phospholipids	Level 3	1	0.395765	0.730819	0.353686	0.703787	0.696311	0.491959	0.459232	0.236275	0.678301	0.603008	0.412824	0.641221	0.468611	0.425061	0.332886
PC(34:1-16:0/18:1)	Not included in HMDB		PtdC	Lipids and lipid-like molecules	Phospholipids	Level 3	0.307456	0.379546	0.326187	0.276356	0.341567	0.258917	0.345081	0.409452	0.208245	1	0.169904	0.266933	0.219098	0.354581	0.673072	0.406179
PC(34:1-16:1/18:0)	Not included in HMDB		PtdC	Lipids and lipid-like molecules	Phospholipids	Level 3	0.802922	0.825813	0.737518	0.716119	0.424485	0.78747	0.446708	0.558464	0.34784	0.049001	0.171088	0.335842	0.341731	0.54779	1	0.429407
PC(34:2-16:0/18:2)	Not included in HMDB		PtdC	Lipids and lipid-like molecules	Phospholipids	Level 3	0.143142	0.227889	0.177588	0.185819	0.213729	0.153198	0.200815	0.299152	0.0791486	1	0.068839	0.0964956	0.0869495	0.119102	0.267076	0.200721
PC(34:2-16:1/18:1)	Not included in HMDB		PtdC	Lipids and lipid-like molecules	Phospholipids	Level 3	0.571396	1	0.637247	0.722917	0.938324	0.463315	0.593937	0.648569	0.299235	0.491973	0.187872	0.586424	0.263148	0.563761	0.575839	0.493285
PC(34:3-16:0/18:3)	Not included in HMDB		PtdC	Lipids and lipid-like molecules	Phospholipids	Level 3	0.58533	0.516707	0.442476	0.300753	0.529115	0.492522	0.559809	0.643644	0.419113	1	0.12672	0.261097	0.390768	0.340153	0.471778	0.717961
PC(34:3-16:1/18:2)	Not included in HMDB		PtdC	Lipids and lipid-like molecules	Phospholipids	Level 3	0.340007	0.808032	0.363257	0.484442	0.452936	0.461217	0.647423	0.765665	0.564346	0.25351	0.509111	0.483987	0.761491	0.756458	1	0.481679
PC(34:5-14:0/20:5)	Not included in HMDB		PtdC	Lipids and lipid-like molecules	Phospholipids	Level 3	0	0.543634	0.321657	0	0.0615331	0.217758	0.377516	0.125856	0.919192	1	0.321839	0.435103	0.452675	0.908184	0.295684	0.423045
PC(36:1-16:0/20:1)	Not included in HMDB		PtdC	Lipids and lipid-like molecules	Phospholipids	Level 3	0.395488	1	0.663563	0.69606	0.758278	0.824747	0.876575	0.881884	0.379802	0.868529	0.309369	0.319673	0.532742	0.513008	0.552048	0.345926
PC(36:1-18:0/18:1)	Not included in HMDB		PtdC	Lipids and lipid-like molecules	Phospholipids	Level 3	0.294743	0.297839	0.345347	0.418101	0.459257	0.362903	0.30654	0.531956	0.100211	0.15303	0.0909009	0.360196	0.184594	0.49133	1	0.247882
PC(36:2-16:0/20:2)	Not included in HMDB		PtdC	Lipids and lipid-like molecules	Phospholipids	Level 3	0.0468181	0.0363173	0.049367	0.0595231	0.064586	0.0348338	0.0553305	0.0809889	0.0750144	1	0.0442694	0.0958659	0.0735726	0.121594	0.173574	0.255566
PC(36:2-18:0/18:2)	Not included in HMDB		PtdC	Lipids and lipid-like molecules	Phospholipids	Level 3	0.45971	0.64708	0.504619	0.625082	0.729225	0.535624	0.555433	1	0.110771	0.118129	0.105062	0.272663	0.167002	0.224585	0.818838	0.111254
PC(36:2-18:1/18:1)	Not included in HMDB		PtdC	Lipids and lipid-like molecules	Phospholipids	Level 3	0.472074	0.757606	0.615255	0.483077	0.501112	0.544569	1	0.547693	0.470228	0.553212	0.328411	0.361658	0.610693	0.556429	0.729149	0.377811
PC(36:3-16:0/20:3)	Not included in HMDB		PtdC	Lipids and lipid-like molecules	Phospholipids	Level 3	0.27477	0.276872	0.226073	0.310812	0.392203	0.293926	0.206137	0.434174	0.177233	0.25027	0.172312	0.364137	0.448748	0.786038	1	0.329557
PC(36:3-18:1/18:2)	Not included in HMDB		PtdC	Lipids and lipid-like molecules	Phospholipids	Level 3	0.387606	0.580972	0.531551	0.419632	0.422869	0.49656	1	0.496112	0.318746	0.326055	0.202986	0.216491	0.405526	0.292259	0.414701	0.183159
PC(36:4-16:0/20:4)	Not included in HMDB		PtdC	Lipids and lipid-like molecules	Phospholipids	Level 3	0.348869	0.608458	0.447567	0.60618	0.515407	0.306774	0.460579	1	0.236786	0.133691	0.325692	0.429473	0.257848	0.421757	0.838079	0.320652
PC(36:4-18:2/18:2)	Not included in HMDB		PtdC	Lipids and lipid-like molecules	Phospholipids	Level 3	0.438234	0.491278	0.46789	0.296166	0.417505	0.528005	1	0.440809	0.269231	0.323066	0.210585	0.214554	0.421258	0.348092	0.288727	0.270838
PC(36:5-16:0/20:5)	Not included in HMDB		PtdC	Lipids and lipid-like molecules	Phospholipids	Level 3	0.580936	0.87182	0.671195	0.778214	0.564025	0.75408	0.591782	0.794779	0.641354	0.351978	0.430455	0.457299	0.470337	0.494247	1	0.525574
PC(36:6-14:0/22:6)	Not included in HMDB		PtdC	Lipids and lipid-like molecules	Phospholipids	Level 3	0.313205	0.431155	0.34776	0.0959619	0.316821	0.347862	0.36216	0.336728	0.424407	1	0.465001	0.334142	0.561738	0.817978	0.232263	0.441802
PC(36:6-16:1/20:5)	Not included in HMDB		PtdC	Lipids and lipid-like molecules	Phospholipids	Level 3	0.202032	0.44477	0.326201	0.0757774	0.242301	0.482262	0.28847	0.379322	0.529439	0.420806	0.738829	1	0.686951	0.603926	0	0
PC(36:6-18:3/18:3)	Not included in HMDB		PtdC	Lipids and lipid-like molecules	Phospholipids	Level 3	0.537209	0.379632	0.143083	0.246758	0.267915	0.134751	0.423092	0.317854	0.457912	0.336563	0.22577	0.28533	1	0.503087	0.0680336	0.318442
PC(38:1-16:0/22:1)	Not included in HMDB		PtdC	Lipids and lipid-like molecules	Phospholipids	Level 3	0.651188	0.845059	0.891108	0.715244	0.488816	0.778521	0.483382	1	0.643383	0.159646	0.148328	0.305676	0.299682	0.752971	0.501437	0.137354
PC(38:1-18:0/20:1)	Not included in HMDB		PtdC	Lipids and lipid-like molecules	Phospholipids	Level 3	0.426069	0.583691	0.645951	0.394636	0.68917	0.335317	0.726275	0.763033	0.264409	0.137116	0.0555556	0.359882	0.325477	0.364604	1	0
PC(38:2-18:1/20:1)	Not included in HMDB		PtdC	Lipids and lipid-like molecules	Phospholipids	Level 3	0.535962	1	0.617978	0.751292	0.658827	0.697801	0.759045	0.698724	0.325797	0.440786	0.250008	0.364964	0.299251	0.458907	0.676883	0.531745
PC(38:2-18:2/20:0)	Not included in HMDB		PtdC	Lipids and lipid-like molecules	Phospholipids	Level 3	0.48442	0.451309	0.768688	0.442683	0.930072	0.885052	0.910947	1	0.153287	0.180738	0.0959147	0.160183	0.264253	0.209584	0.921413	0.107238
PC(38:3-18:0/20:3)	Not included in HMDB		PtdC	Lipids and lipid-like molecules	Phospholipids	Level 3	0.240721	0.330274	0.266479	0.438488	0.359113	0.25167	0.171465	0.580229	0.0592711	0.263514	0.106039	0.425112	0.26708	0.565795	1	0.212056
PC(38:3-18:2/20:1)	Not included in HMDB		PtdC	Lipids and lipid-like molecules	Phospholipids	Level 3	0.569214	0.657751	0.842972	0.769787	0.610226	0.521494	0.744094	1	0.231594	0.246411	0.115872	0.293313	0.217808	0.208009	0.618779	0.189783
PC(38:4-18:0/20:4)	Not included in HMDB		PtdC	Lipids and lipid-like molecules	Phospholipids	Level 3	0.336481	0.570026	0.385362	0.710855	0.477785	0.316321	0.611613	0.971278	0.127028	0.0511138	0.0607805	0.386012	0.115571	0.316233	1	0.193046
PC(38:5-18:0/20:5)	Not included in HMDB		PtdC	Lipids and lipid-like molecules	Phospholipids	Level 3	0.219773	0.275617	0.428931	0.362324	0.446604	0.202955	0.345034	0.571038	0.0810568	0.0688268	0.0528207	0.238831	0.129383	0.196894	1	0.145194
PC(38:5-18:1/20:4)	Not included in HMDB		PtdC	Lipids and lipid-like molecules	Phospholipids	Level 3	0.593673	0.467617	0.488126	0.638477	0.439124	0.449021	0.500671	0.945968	0.215213	0.137283	0.173806	0.231234	0.204414	0.257452	1	0.172817
PC(38:5-18:2/20:3)	Not included in HMDB		PtdC	Lipids and lipid-like molecules	Phospholipids	Level 3	0.269836	0.204893	0.399356	0.682548	0.650717	0.256503	0.539043	0.424013	0.183922	0	0.0945115	0.462714	0.385185	0.411238	1	0.146486
PC(38:6-16:0/22:6)	Not included in HMDB		PtdC	Lipids and lipid-like molecules	Phospholipids	Level 3	0.934409	0.587354	0.706305	0.760014	0.528151	0.592018	0.709279	1	0.537254	0.585182	0.502874	0.447501	0.505999	0.658663	0.738596	0.529114
PC(38:6-18:1/20:5)	Not included in HMDB		PtdC	Lipids and lipid-like molecules	Phospholipids	Level 3	1	0.589754	0.578046	0.654791	0.563662	0.690972	0.675682	0.7608	0.800367	0.589546	0.299277	0.338475	0.426197	0.525093	0.912989	0.314474
PC(38:6-18:2/20:4)	Not included in HMDB		PtdC	Lipids and lipid-like molecules	Phospholipids	Level 3	0.204273	0.504493	0.577399	0.519061	0.598694	0.172959	0.525152	1	0.0985393	0	0.297272	0.47675	0.299296	0.30477	0.766448	0.106134
PC(38:7-18:2/20:5)	Not included in HMDB		PtdC	Lipids and lipid-like molecules	Phospholipids	Level 3	0.381476	0.53117	0.392564	0.159403	0.517542	0.305361	0.399368	0.892921	0.754607	0	0.324362	0.424896	0.379503	0.455905	1	0.279939
PC(40:10-20:5/20:5)	Not included in HMDB		PtdC	Lipids and lipid-like molecules	Phospholipids	Level 3	0.308208	0.385111	0.463883	0	0.136592	0.376972	0.339584	0.0639626	1	0.662258	0.614745	0.295358	0.911694	0.323624	0.47479	0.705202
PC(40:1-18:1/22:0)	Not included in HMDB		PtdC	Lipids and lipid-like molecules	Phospholipids	Level 3	0.369171	0.451436	0.561258	0.626253	0.385067	0.37701	0.471127	0.585295	0.267888	0.222992	0.078934	0.46207	0.453015	0.587706	1	0.40097
PC(40:2-18:1/22:1)	Not included in HMDB		PtdC	Lipids and lipid-like molecules	Phospholipids	Level 3	0.384981	0.821624	0.699226	0.324509	0.527757	0.583904	1	0.810193	0.809434	0.30601	0.222187	0.649084	0.680445	0.935326	0.520154	0.592883
PC(40:2-18:2/22:0)	Not included in HMDB		PtdC	Lipids and lipid-like molecules	Phospholipids	Level 3	0.581966	0.509245	0.703203	0.482963	0.613719	0.472768	0.687823	1	0	0	0	0.210401	0.136461	0	0.848395	0.0689091
PC(40:2-20:1/20:1)	Not included in HMDB		PtdC	Lipids and lipid-like molecules	Phospholipids	Level 3	0.338492	0.710075	1	0.593984	0.42597	0.50192	0.576166	0.650167	0.299512	0.474037	0.529961	0.398895	0.45982	0.523764	0.51062	0.598506
PC(40:4-20:0/20:4)	Not included in HMDB		PtdC	Lipids and lipid-like molecules	Phospholipids	Level 3	0.250988	0.407018	0.322866	0.933057	0.829979	0.269185	0.462111	1	0	0	0	0.408735	0	0	0.640027	0.152731
PC(40:6-18:0/22:6)	Not included in HMDB		PtdC	Lipids and lipid-like molecules	Phospholipids	Level 3	0.446858	0.583039	0.367103	0.690489	0.712128	0.347631	0.314769	1	0.171997	0	0.0988401	0.287589	0.320383	0.323771	0.507788	0.223123
PC(40:6-20:1/20:5)	Not included in HMDB		PtdC	Lipids and lipid-like molecules	Phospholipids	Level 3	0.316873	0.926561	0.712041	0.428488	0.271688	0.547455	0.371825	0.515154	0.585633	0.326477	0.543996	0.646744	0.67872	1	0.447088	0.864671
PC(40:7-18:1/22:6)	Not included in HMDB		PtdC	Lipids and lipid-like molecules	Phospholipids	Level 3	0.579888	0.547527	0.408086	0.395925	0.326929	0.445814	0.668254	0.583085	0.449997	0.546961	0.542515	0.568388	0.491444	0.667585	1	0.886399
PC(40:8-18:2/22:6)	Not included in HMDB		PtdC	Lipids and lipid-like molecules	Phospholipids	Level 3	0.370658	0.726608	0.566734	0.527927	0.671861	0	0.372322	0.996185	0.551383	0	0.357369	0.653412	0.405133	1	0.784337	0.415875
PC(42:11-20:5/22:6)	Not included in HMDB		PtdC	Lipids and lipid-like molecules	Phospholipids	Level 3	0.328899	0.125966	0.194285	0.165734	0.234774	0.341155	0.345862	0.218504	0.627809	0.454567	0.39888	0.356002	0.688302	1	0.171587	0.531392
PC(42:1-20:0/22:1)	Not included in HMDB		PtdC	Lipids and lipid-like molecules	Phospholipids	Level 3	0.227144	0.676585	0.538236	0.483761	0.408287	0.493435	0.450685	0.48771	1	0.627175	0.469429	0.532844	0.621985	0.880367	0.662146	0.569452
PC(42:2-20:1/22:1)	Not included in HMDB		PtdC	Lipids and lipid-like molecules	Phospholipids	Level 3	0.35105	0.511746	1	0.240455	0.37091	0.226468	0.292834	0.309112	0.339484	0.519109	0.498542	0.259095	0.290204	0.66539	0	0.470964
PC(42:6-20:0/22:6)	Not included in HMDB		PtdC	Lipids and lipid-like molecules	Phospholipids	Level 3	0.427146	0.783581	0.492536	0.862659	0.786809	0.880654	0.612104	0.585324	0.56326	0	0.521637	0.413169	0.717574	1	0	0.408277
PC(42:6-20:5/22:1)	Not included in HMDB		PtdC	Lipids and lipid-like molecules	Phospholipids	Level 3	0	0	0.174445	0	0.156942	0	0.269513	0.0816254	0.995916	1	0.499087	0.522436	0.867052	0.342322	0.449309	0.731137
PC(42:7-20:1/22:6)	Not included in HMDB		PtdC	Lipids and lipid-like molecules	Phospholipids	Level 3	0.434241	0.843855	0.54456	0	1	0.774633	0.751828	0.798541	0.896784	0	0.491394	0.59612	0.543861	0.631442	0	0.538597
PC(44:12-22:6/22:6)	Not included in HMDB		PtdC	Lipids and lipid-like molecules	Phospholipids	Level 3	0.440122	0.318978	0.307573	0.190579	0.138538	0.503867	0.367343	0.181611	0.495805	0.30982	0.338885	0.355822	0.681243	1	0.274365	0.333421
PE(28:0-14:0/14:0)	Not included in HMDB		PtdE	Lipids and lipid-like molecules	Phospholipids	Level 3	0	0	0	0	0	0	0	0	0.760576	1	0.684385	0.455556	0.347808	0.488167	0.314935	0.391588
PE(32:0-14:0/18:0)	Not included in HMDB		PtdE	Lipids and lipid-like molecules	Phospholipids	Level 3	0	0	0	0	0	0	0	0	0.0886487	1	0.119197	0.0725286	0.142856	0.136657	0.124408	0.363704
PE(32:0-16:0/16:0)	Not included in HMDB		PtdE	Lipids and lipid-like molecules	Phospholipids	Level 3	0.00209665	0.00920946	0.00348265	0.00511582	0.0038821	0.00333161	0.00112581	0.00339672	0.159936	1	0.139601	0.140649	0.117859	0.153352	0.146084	0.320076
PE(32:1-14:0/18:1)	Not included in HMDB		PtdE	Lipids and lipid-like molecules	Phospholipids	Level 3	0.0124676	0	0.00911637	0.027457	0.0323901	0	0.0313042	0	0.372056	1	0.240635	0.306662	0.396821	0.292662	0.213434	0.461151
PE(32:1-16:0/16:1)	Not included in HMDB		PtdE	Lipids and lipid-like molecules	Phospholipids	Level 3	0.0125441	0.0428058	0.0263488	0.0150027	0.0157329	0.0242619	0.00265807	0.0194623	0.138863	1	0.0772619	0.116183	0.0763982	0.140989	0.0992917	0.583372
PE(32:2-14:0/18:2)	Not included in HMDB		PtdE	Lipids and lipid-like molecules	Phospholipids	Level 3	0	0.00515639	0.000700396	0.00936768	0	0	0	0.0135278	0.845864	0.653513	0.806148	0.700506	1	0.650483	0.805217	0.162384
PE(32:2-16:1/16:1)	Not included in HMDB		PtdE	Lipids and lipid-like molecules	Phospholipids	Level 3	0.386774	0.489117	0.244016	0.270134	0.222464	0.378044	0.181035	0.348988	0.720392	0.989091	0.182875	0.319125	0.288716	0.382626	0.253664	1
PE(32:3-14:0/18:3)	Not included in HMDB		PtdE	Lipids and lipid-like molecules	Phospholipids	Level 3	0	0	0	0	0	0	0	0	0.886928	0.876948	1	0.384604	0.67098	0.443256	0.623155	0.189841
PE(34:1-16:0/18:1)	Not included in HMDB		PtdE	Lipids and lipid-like molecules	Phospholipids	Level 3	0.0364314	0.0510424	0.0436546	0.0434711	0.0349865	0.0345157	0.0311826	0.035797	0.140465	1	0.170121	0.0945384	0.192694	0.151035	0.207283	0.366772
PE(34:1-16:1/18:0)	Not included in HMDB		PtdE	Lipids and lipid-like molecules	Phospholipids	Level 3	0.116243	0.105442	0.0782493	0.0991944	0.0728349	0.0660487	0.0326956	0.0473701	0.086099	1	0.0774431	0.128555	0.0713017	0.158483	0.0680085	0.804437
PE(34:2-16:0/18:2)	Not included in HMDB		PtdE	Lipids and lipid-like molecules	Phospholipids	Level 3	0.126101	0.14439	0.108533	0.115412	0.120499	0.087081	0.0876793	0.116629	0.838885	0.869397	0.815654	0.644709	0.95902	0.646919	1	0.343392
PE(34:2-16:1/18:1)	Not included in HMDB		PtdE	Lipids and lipid-like molecules	Phospholipids	Level 3	0.106806	0.10853	0.104256	0.0525472	0.0500116	0.0842784	0.0369746	0.0543728	0.21129	1	0.132751	0.249693	0.164666	0.281883	0.116284	0.858996
PE(34:3-14:0/20:3)	Not included in HMDB		PtdE	Lipids and lipid-like molecules	Phospholipids	Level 3	0	0	0	0	0	0	0	0	0.104495	0.621191	0	0.208819	0.114337	0.1058	0.0656828	1
PE(34:3-16:0/18:3)	Not included in HMDB		PtdE	Lipids and lipid-like molecules	Phospholipids	Level 3	0.0442355	0.0309078	0.0489028	0.00999022	0.033374	0.0577862	0.0210714	0.0649508	0.961981	1	0.859515	0.532367	0.806962	0.569752	0.518847	0.367625
PE(34:3-16:1/18:2)	Not included in HMDB		PtdE	Lipids and lipid-like molecules	Phospholipids	Level 3	0.063839	0.013565	0.121426	0.0805298	0.0775992	0.0360981	0.0918446	0	0.398038	0.325311	0.199811	0.16351	0.294071	0.297769	1	0.166487
PE(34:4-14:0/20:4)	Not included in HMDB		PtdE	Lipids and lipid-like molecules	Phospholipids	Level 3	0	0	0	0	0	0	0	0	0.925681	0.644992	0.404329	0.776834	1	0.474202	0.97081	0.201964
PE(34:5-14:0/20:5)	Not included in HMDB		PtdE	Lipids and lipid-like molecules	Phospholipids	Level 3	0	0	0	0	0	0	0	0	0.288395	1	0.701037	0.267895	0.435243	0.39886	0.425288	0.382472
PE(36:1-16:0/20:1)	Not included in HMDB		PtdE	Lipids and lipid-like molecules	Phospholipids	Level 3	0.111462	0.110361	0.0581314	0.121236	0.0740074	0.0850814	0.0350014	0.140311	0.0935524	1	0.15967	0.200763	0.286924	0.453218	0.186512	0.652607
PE(36:1-18:0/18:1)	Not included in HMDB		PtdE	Lipids and lipid-like molecules	Phospholipids	Level 3	0.706651	1	0.696824	0.786463	0.702161	0.538985	0.432865	0.938331	0.102751	0.501438	0.0844014	0.197061	0.232908	0.244619	0.898409	0.292964
PE(36:2-18:0/18:2)	Not included in HMDB		PtdE	Lipids and lipid-like molecules	Phospholipids	Level 3	0.839847	1	0.788724	0.944855	0.7842	0.683943	0.453934	0.876126	0.116874	0.24665	0.0681058	0.108677	0.131499	0.0863952	0.369545	0.0645674
PE(36:2-18:1/18:1)	Not included in HMDB		PtdE	Lipids and lipid-like molecules	Phospholipids	Level 3	0.301101	0.349553	0.29126	0.300029	0.267354	0.230169	0.165258	0.349637	0.143064	1	0.182191	0.14309	0.286357	0.200989	0.349144	0.3228
PE(36:3-16:0/20:3)	Not included in HMDB		PtdE	Lipids and lipid-like molecules	Phospholipids	Level 3	0.452743	0.320658	0.270214	0.294159	0.353901	0.345331	0.207353	0.319006	0.630167	1	0.207638	0.423478	0.740394	0.443743	0.570629	0.806631
PE(36:3-18:0/18:3)	Not included in HMDB		PtdE	Lipids and lipid-like molecules	Phospholipids	Level 3	0.496576	0.799462	0.396436	0.540358	0.538798	0.788123	0.267537	0.51591	0.163166	0.71151	0.0419619	0.0296497	0.0417179	0	0.185641	1
PE(36:3-18:1/18:2)	Not included in HMDB		PtdE	Lipids and lipid-like molecules	Phospholipids	Level 3	0.760758	0.667793	0.704267	0.60449	0.530299	0.498911	0.444474	0.738719	0.658402	0.732149	0.576009	0.411636	0.671339	0.337863	1	0.24565
PE(36:4-16:0/20:4)	Not included in HMDB		PtdE	Lipids and lipid-like molecules	Phospholipids	Level 3	0.141082	0.152167	0.194705	0.165195	0.192734	0.103334	0.111521	0.199956	0.719804	0.722827	0.261198	0.409268	0.778896	0.401129	1	0.334463
PE(36:4-18:1/18:3)	Not included in HMDB		PtdE	Lipids and lipid-like molecules	Phospholipids	Level 3	0.709361	0.286857	0.497881	0.77965	0.448134	0.258189	0.264981	0.591225	0.595701	1	0.357157	0.463194	0.530751	0.718213	0.64381	0.293138
PE(36:4-18:2/18:2)	Not included in HMDB		PtdE	Lipids and lipid-like molecules	Phospholipids	Level 3	0.496434	0.621092	0.484561	0.328196	0.417002	0.420124	0.71983	0.481065	0.583908	1	0.282983	0.254689	0.52822	0.281918	0.634526	0.224292
PE(36:5-16:0/20:5)	Not included in HMDB		PtdE	Lipids and lipid-like molecules	Phospholipids	Level 3	0.0818953	0.0692651	0.0467886	0.0233277	0.0373953	0.0199892	0.0256974	0.0808696	0.461032	1	0.289205	0.318849	0.519664	0.284789	0.665684	0.55298
PE(36:5-18:2/18:3)	Not included in HMDB		PtdE	Lipids and lipid-like molecules	Phospholipids	Level 3	0.22469	0.663913	0.219027	0.302618	0.276469	0.173513	0.378073	0.281104	0.44403	1	0.491909	0.408684	0.418709	0.198161	0.46259	0.188211
PE(36:6-14:0/22:6)	Not included in HMDB		PtdE	Lipids and lipid-like molecules	Phospholipids	Level 3	0	0	0	0	0	0	0	0	0.86554	1	0.62234	0.32539	0.409833	0.713131	0.307812	0.338335
PE(38:1-18:0/20:1)	Not included in HMDB		PtdE	Lipids and lipid-like molecules	Phospholipids	Level 3	0.658264	1	0.386203	0.603353	0.499278	0.621812	0.405885	0.643257	0	0.625728	0.0227962	0.116351	0.195712	0.158641	0.544517	0.10935
PE(38:1-18:1/20:0)	Not included in HMDB		PtdE	Lipids and lipid-like molecules	Phospholipids	Level 3	0.560658	1	0.637388	0.611848	0.54453	0.593541	0.582447	0.949058	0	0.259797	0.0691725	0.166019	0.122921	0.198257	0.632077	0.173615
PE(38:2-18:0/20:2)	Not included in HMDB		PtdE	Lipids and lipid-like molecules	Phospholipids	Level 3	0.423359	0.954964	0.601672	0.748506	0.499241	1	0.561192	0.59248	0.106096	0.281418	0.142069	0.234572	0	0.36982	0.85157	0.300774
PE(38:2-18:1/20:1)	Not included in HMDB		PtdE	Lipids and lipid-like molecules	Phospholipids	Level 3	0.505854	1	0.426324	0.60888	0.412354	0.39684	0.493792	0.603623	0.115277	0.160932	0.10507	0.162549	0.204434	0.250137	0.258852	0.321908
PE(38:2-18:2/20:0)	Not included in HMDB		PtdE	Lipids and lipid-like molecules	Phospholipids	Level 3	0.84543	0.824691	0.731237	1	0.780109	0.853048	0.509167	0.788867	0.0888551	0.0687189	0.0398356	0.0900511	0	0.0787583	0	0
PE(38:3-18:0/20:3)	Not included in HMDB		PtdE	Lipids and lipid-like molecules	Phospholipids	Level 3	0.683206	1	0.748856	0.880198	0.584305	0.45935	0.381331	0.768019	0.11366	0.160019	0.0781143	0.141703	0.159462	0.200428	0.509008	0.117528
PE(38:3-18:2/20:1)	Not included in HMDB		PtdE	Lipids and lipid-like molecules	Phospholipids	Level 3	0.882332	1	0.804701	0.877492	0.825294	0.650999	0.612383	0.787386	0.24734	0.158796	0.0394668	0.210259	0.182002	0.254219	0.201224	0.110206
PE(38:4-18:0/20:4)	Not included in HMDB		PtdE	Lipids and lipid-like molecules	Phospholipids	Level 3	0.673497	0.982071	0.78091	1	0.652979	0.354553	0.53782	0.949298	0.0645517	0.0585589	0.0538112	0.125762	0.0761837	0.0819321	0.556318	0.0606856
PE(38:5-18:0/20:5)	Not included in HMDB		PtdE	Lipids and lipid-like molecules	Phospholipids	Level 3	0.729816	0.95322	1	0.839127	0.730321	0.478383	0.462726	0.933311	0.0946196	0.152441	0.00841526	0.0717717	0.0568053	0.0442628	0.75094	0.137887
PE(38:5-18:1/20:4)	Not included in HMDB		PtdE	Lipids and lipid-like molecules	Phospholipids	Level 3	0.783428	0.908502	0.979454	1	0.749702	0.564455	0.457958	0.938175	0.276298	0.056076	0.179439	0.351856	0.358357	0.180215	0.629869	0.202315
PE(38:6-16:0/22:6)	Not included in HMDB		PtdE	Lipids and lipid-like molecules	Phospholipids	Level 3	0.0947169	0.118242	0.110878	0.071123	0.0705039	0.0468183	0.0397832	0.0605501	0.253667	1	0.15191	0.206325	0.174834	0.270851	0.255338	0.408031
PE(40:1-18:1/22:0)	Not included in HMDB		PtdE	Lipids and lipid-like molecules	Phospholipids	Level 3	0.380007	0.545018	0.40699	0.444248	0.391399	0.292713	0.308786	0.736358	0.138932	0.357779	0.0829064	0.290996	0.211293	0.280106	1	0.219869
PE(40:2-18:1/22:1)	Not included in HMDB		PtdE	Lipids and lipid-like molecules	Phospholipids	Level 3	0.762533	1	0.442771	0.602206	0.437191	0.26984	0.356139	0.822313	0	0.405633	0.146328	0.409055	0.256486	0.372849	0.854348	0
PE(40:2-18:2/22:0)	Not included in HMDB		PtdE	Lipids and lipid-like molecules	Phospholipids	Level 3	0.632556	0.891801	0.525709	0.496641	0.516454	0.429179	0.437717	1	0	0	0	0	0.165148	0	0.255011	0
PE(40:6-18:0/22:6)	Not included in HMDB		PtdE	Lipids and lipid-like molecules	Phospholipids	Level 3	0.721679	0.916863	0.907417	1	0.726297	0.51661	0.398206	0.722064	0.0564892	0.0970725	0.0632591	0.0870073	0.0869422	0.0793769	0.2575	0.107328
PE(40:7-18:1/22:6)	Not included in HMDB		PtdE	Lipids and lipid-like molecules	Phospholipids	Level 3	0.324204	1	0.327218	0.633985	0.317124	0.28433	0.256776	0.572908	0.118313	0.428055	0.0581087	0.152706	0.144678	0.204967	0.539899	0.253382
PG(32:0-14:0/18:0)	Not included in HMDB		PtdG	Lipids and lipid-like molecules	Phospholipids	Level 3	0	0	0	0	0	0	0	0	0.0595717	1	0.0416582	0.0585711	0.0322666	0.108274	0.0523558	0.440751
PG(32:0-16:0/16:0)	Not included in HMDB		PtdG	Lipids and lipid-like molecules	Phospholipids	Level 3	0.00726095	0.0058796	0.00552685	0.00425568	0.00473721	0.00398042	0.00958972	0.00525151	0.0851911	1	0.0719832	0.185128	0.0567013	0.105031	0.0854053	0.510697
PG(32:1-14:0/18:1)	Not included in HMDB		PtdG	Lipids and lipid-like molecules	Phospholipids	Level 3	0	0	0	0	0	0	0	0	0.248514	0.899103	0.138325	0.125211	0.102902	0.198587	0.275834	1
PG(32:1-16:0/16:1)	Not included in HMDB		PtdG	Lipids and lipid-like molecules	Phospholipids	Level 3	0	0	0	0	0	0	0	0	0.108817	1	0.0639257	0.128707	0.0695296	0.18761	0.112682	0.687726
PG(34:0-16:0/18:0)	Not included in HMDB		PtdG	Lipids and lipid-like molecules	Phospholipids	Level 3	0.00118781	0.00135113	0.000547747	0.00169986	0.0010991	0.0010779	0.00125423	0.000983667	0.0482328	1	0.0345563	0.0471003	0.0315679	0.0813349	0.0518088	0.518649
PG(34:1-16:0/18:1)	Not included in HMDB		PtdG	Lipids and lipid-like molecules	Phospholipids	Level 3	0.00667482	0.00621536	0.00341485	0.00600185	0.00890607	0.00304436	0.00289449	0.00738756	0.162692	1	0.132511	0.10305	0.166846	0.143403	0.210391	0.835387
PG(34:1-16:1/18:0)	Not included in HMDB		PtdG	Lipids and lipid-like molecules	Phospholipids	Level 3	0	0	0	0.00452287	0	0	0	0	0.133121	0.883396	0.100544	0.145899	0.0694761	0.143574	0.0692743	1
PG(34:2-16:0/18:2)	Not included in HMDB		PtdG	Lipids and lipid-like molecules	Phospholipids	Level 3	0.03264	0.0267267	0.0228687	0.0166977	0.028187	0.0327439	0.0354797	0.0226121	0.524401	1	0.350673	0.245748	0.684539	0.234451	0.403362	0.443105
PG(34:2-16:1/18:1)	Not included in HMDB		PtdG	Lipids and lipid-like molecules	Phospholipids	Level 3	0	0	0	0	0	0	0	0	0.215423	0.949317	0.1508	0.184264	0.116197	0.273668	0.116373	1
PG(36:0-18:0/18:0)	Not included in HMDB		PtdG	Lipids and lipid-like molecules	Phospholipids	Level 3	0.0181867	0.0417428	0.0134624	0.0407221	0.0187153	0.035882	0.0276889	0.0392768	0.164602	1	0.234511	0.351528	0.209568	0.422252	0.328322	0.749208
PG(36:1-16:0/20:1)	Not included in HMDB		PtdG	Lipids and lipid-like molecules	Phospholipids	Level 3	0.00291558	0	0.00358848	0	0.00193578	0	0.0284432	0.00764577	0.064813	1	0.0635259	0.0729678	0.0616178	0.109204	0.127853	0.573055
PG(36:1-18:0/18:1)	Not included in HMDB		PtdG	Lipids and lipid-like molecules	Phospholipids	Level 3	0.00515301	0.00334054	0.0042022	0.00476024	0.00484849	0.00145077	0.00572174	0.00554829	0.260388	1	0.167955	0.158603	0.181901	0.107212	0.272842	0.87593
PGD2	PGD2	41598-07-6	AA (arachidonic acid)	Lipid Mediator	Lipid mediator	Level 2	0.169909	0.0541548	0.0708196	0.102181	0.272942	0.138269	0.0724984	0.105879	0.64725	0.405986	0.611949	0.896127	0.461735	1	0.984655	0.328001
PGE1-EA	PGE1-EA	210976-81-1	EA (ethanolamide)	Lipid Mediator	Lipid mediator	Level 2	0.883022	0.648329	0.458231	0.794919	1	0.826304	0.515981	0.810067	0.551227	0.244115	0.39856	0.405129	0.441113	0.422927	0.360164	0.248915
PGF2a	PGF2a	551-11-1	AA (arachidonic acid)	Lipid Mediator	Lipid mediator	Level 2	0.0461572	0.072346	0.0799561	0.193971	0.0846221	0.0689477	0.0673069	0.0847815	0.4352	0.180371	1	0.511526	0.519914	0.644605	0.784766	0.241837
PGK2	PGK2	275816-51-8	AA (arachidonic acid)	Lipid Mediator	Lipid mediator	Level 2	0.114389	0.119481	0.0888494	0	0.200178	0.0385062	0.0800769	0.109778	0.938793	0.450224	0.446501	0.723616	0.59897	0.713084	1	0.605893
Phenylacetic acid-TMS	Phenylacetic acid	103-82-2	Benzene and substituted derivatives	Benzenoids	GCMS	Level 2	0	0	0	0	0	0	0	0	0.434783	0.304348	0.391304	0.391304	0.26087	0.217391	0.391304	1
Phosphoenolpyruvic acid	Phosphoenolpyruvic acid	138-08-9	Others	Organic acids and derivatives	Ion-pair	Level 2	0	0	0	0	0	0	0	0	0	0.125	0	0	0	0	1	0
Phosphoric acid-3TMS	Phosphoric acid	7664-38-2	Others	Homogeneous non-metal compounds	GCMS	Level 2	0.142497	0.329931	0.162911	0.228791	0.133749	0.122349	0.221501	0.184385	0.0779427	0.455064	0.379507	0.0715801	0.138123	0.0735684	0.155488	1
PI(32:1-16:0/16:1)	Not included in HMDB		PtdI	Lipids and lipid-like molecules	Phospholipids	Level 3	0.398638	1	0.870577	0.52962	0.679537	0.612709	0.560352	0.712431	0.075189	0.5137	0.148462	0.129677	0.279327	0.264851	0.133247	0.119629
PI(34:1-16:0/18:1)	Not included in HMDB		PtdI	Lipids and lipid-like molecules	Phospholipids	Level 3	0.435472	0.691395	0.625245	0.475168	0.524831	0.564034	1	0.581576	0.139772	0.579008	0.167925	0.0933163	0.546082	0.355876	0.258644	0.163856
PI(34:1-16:1/18:0)	Not included in HMDB		PtdI	Lipids and lipid-like molecules	Phospholipids	Level 3	0.571086	1	0.77716	0.712781	0.686419	0.968991	0.715675	0.656348	0.0641165	0.457531	0.157028	0.132523	0.255293	0.804862	0.118546	0.176548
PI(34:2-16:0/18:2)	Not included in HMDB		PtdI	Lipids and lipid-like molecules	Phospholipids	Level 3	0.480324	0.586017	0.645953	0.439242	0.5053	0.509535	1	0.508538	0.128048	0.581411	0.153865	0.0800467	0.483242	0.256335	0.213764	0.132283
PI(34:3-16:0/18:3)	Not included in HMDB		PtdI	Lipids and lipid-like molecules	Phospholipids	Level 3	0.390086	0.460526	0.641488	0.43407	0.603054	0.541283	1	0.643809	0.138073	0.433296	0.207995	0.117179	0.388073	0.35943	0.152542	0.118889
PI(36:1-18:0/18:1)	Not included in HMDB		PtdI	Lipids and lipid-like molecules	Phospholipids	Level 3	0.523692	0.91055	0.78849	0.758442	0.801972	0.669662	0.883758	1	0.150988	0.522773	0.0825582	0.200718	0.391952	0.491737	0.384201	0.192124
PI(36:2-16:0/20:2)	Not included in HMDB		PtdI	Lipids and lipid-like molecules	Phospholipids	Level 3	0.178182	0.452061	0.310663	0.247858	0.476177	0.431348	0.373287	0.6407	0.164417	0.954156	0.13891	0.244041	0.583233	1	0.840633	0.466028
PI(36:2-18:0/18:2)	Not included in HMDB		PtdI	Lipids and lipid-like molecules	Phospholipids	Level 3	0.428078	0.705989	0.711841	0.681495	1	0.742363	0.732288	0.938508	0.131201	0.287447	0.0884138	0.210359	0.282326	0.403982	0.369429	0.0871953
PI(36:2-18:1/18:1)	Not included in HMDB		PtdI	Lipids and lipid-like molecules	Phospholipids	Level 3	0.368901	0.785013	0.904023	0.515109	0.807267	0.570417	1	0.747005	0.214754	0.848312	0.307581	0.188584	0.691693	0.643076	0.173325	0.230524
PI(36:3-16:0/20:3)	Not included in HMDB		PtdI	Lipids and lipid-like molecules	Phospholipids	Level 3	0.210658	0.283151	0.231581	0.298494	0.332535	0.230205	0.248186	0.396852	0.108682	0.42216	0.137037	0.268785	0.625268	1	0.578713	0.19224
PI(36:3-18:0/18:3)	Not included in HMDB		PtdI	Lipids and lipid-like molecules	Phospholipids	Level 3	0.411783	1	0.498786	0.532589	0.89689	0.651097	0.730851	0.663631	0.148964	0.542808	0.074182	0.231139	0.256118	0.298431	0.383848	0.111956
PI(36:3-18:1/18:2)	Not included in HMDB		PtdI	Lipids and lipid-like molecules	Phospholipids	Level 3	0.381006	0.565886	0.493551	0.27367	0.514848	0.421805	1	0.485095	0.113969	0.665208	0.183957	0.096284	0.538361	0.225133	0.167789	0.138434
PI(36:4-16:0/20:4)	Not included in HMDB		PtdI	Lipids and lipid-like molecules	Phospholipids	Level 3	0.391694	0.765606	0.900421	0.969698	0.975155	0.533088	0.798003	1	0.148339	0.299507	0.132123	0.200824	0.259772	0.461369	0.592413	0.0417506
PI(36:4-18:1/18:3)	Not included in HMDB		PtdI	Lipids and lipid-like molecules	Phospholipids	Level 3	0.194899	0.510128	0.503644	0.49488	0.206174	0.446965	1	0.176521	0.196678	0.466412	0.0686961	0	0.686004	0.232468	0.532649	0.0377662
PI(36:4-18:2/18:2)	Not included in HMDB		PtdI	Lipids and lipid-like molecules	Phospholipids	Level 3	0.2762	0.364674	0.461488	0.155414	0.285048	0.447329	1	0.288009	0.0864019	0.449752	0.126656	0.0391755	0.425531	0.132753	0.0544527	0.10383
PI(38:3-18:0/20:3)	Not included in HMDB		PtdI	Lipids and lipid-like molecules	Phospholipids	Level 3	0.315529	0.511656	0.45324	0.52357	0.601228	0.41956	0.396079	0.582415	0.134585	0.332709	0.12778	0.269842	0.44361	1	0.677182	0.21238
PI(38:4-18:0/20:4)	Not included in HMDB		PtdI	Lipids and lipid-like molecules	Phospholipids	Level 3	0.289957	0.513573	0.609161	0.639525	0.873554	0.459164	0.685811	1	0.073954	0.189912	0.0792425	0.142745	0.170881	0.273956	0.375273	0.0797434
PI(38:5-18:0/20:5)	Not included in HMDB		PtdI	Lipids and lipid-like molecules	Phospholipids	Level 3	0.468593	0.607468	0.633272	0.69679	0.75213	0.482111	0.607953	1	0.085246	0.396423	0.085151	0.0777224	0.120718	0.215781	0.332605	0.0824911
PI(38:5-18:1/20:4)	Not included in HMDB		PtdI	Lipids and lipid-like molecules	Phospholipids	Level 3	0.327742	0.736673	0.737579	0.663508	0.883247	0.555554	0.683397	1	0.169354	0.260398	0.0960895	0.0553178	0.108992	0.199566	0.248813	0.0539414
PI(40:6-18:0/22:6)	Not included in HMDB		PtdI	Lipids and lipid-like molecules	Phospholipids	Level 3	0.578651	0.799593	1	0.782509	0.917059	0.827276	0.710191	0.865075	0.119888	0.283331	0.168788	0.158938	0.27506	0.476351	0.300117	0.198243
Propionic acid	Propionic acid	79-09-4	Carboxylic acids	Organic acids and derivatives	SCFAs	Level 2	0	0	0	0	0	0	0	0	1	0.612143	0.800165	0.889268	0.504291	0.392442	0.489362	0.40355
PS(36:1-18:0/18:1)	Not included in HMDB		PtdS	Lipids and lipid-like molecules	Phospholipids	Level 3	0.435253	1	0.554108	0.783914	0.454833	0.381777	0.560015	0.822314	0.0826811	0.705191	0.036159	0.100817	0.203963	0.152099	0.725025	0.337997
PS(36:2-18:0/18:2)	Not included in HMDB		PtdS	Lipids and lipid-like molecules	Phospholipids	Level 3	0.418904	1	0.631551	0.785508	0.481281	0.479116	0.604384	0.656656	0.0329172	0.216324	0.0300244	0.0343825	0.116995	0.0596487	0.225087	0.0361528
PS(38:3-18:0/20:3)	Not included in HMDB		PtdS	Lipids and lipid-like molecules	Phospholipids	Level 3	0.414744	1	0.463989	0.659046	0.461204	0.47569	0.590058	0.52357	0.0599315	0.348922	0.038105	0.0928327	0.319768	0.149282	0.79227	0.129846
Psicose-meto-5TMS(2)	D-Psicose	23140-52-5	Carbohydrates and carbohydrate conjugates	Organic oxygen compounds	GCMS	Level 3	0.255255	0.894895	0.561562	0.255255	1	0.432432	0.633634	0.957958	0.045045	0.0870871	0.0840841	0.027027	0.0810811	0.024024	0.036036	0.114114
Putrescine-4TMS	Putrescine	110-60-1	Amines	Organic nitrogen compounds	GCMS	Level 2	0.110266	0.129278	0.0570342	0.026616	0.0190114	0.0152091	0.0760456	0.0228137	0.106464	0.0304183	1	0.315589	0.604563	0.353612	0.13308	0.0418251
Pyruvic acid	Pyruvic acid	127-17-3	Keto acids and derivatives	Organic acids and derivatives	SCFAs	Level 2	0.217593	0.236111	0.099537	0.0648148	0.0833333	0.0972222	0.24537	0.0625	0.222222	0.5625	0.217593	0.356481	0.31713	0.180556	1	0.393519
Resolvin D2	Resolvin D2	810668-37-2	DHA (docosahexaenoic acid)	Lipid Mediator	Lipid mediator	Level 2	0.639273	0.968653	1	0.60459	0.910163	0.76435	0.441367	0.541869	0.572509	0.26363	0.221011	0.40954	0.765248	0.382268	0.44818	0.0564248
Rhamnose-meto-4TMS(1)/(2)	Rhamnose	10485-94-6	Carbohydrates and carbohydrate conjugates	Organic oxygen compounds	GCMS	Level 3	0	0	0	0	0	0	0	0	0.8	1	1	0.4	0.8	0.2	0.2	0.6
Ribonolactone-3TMS	Ribonolactone	5336-08-3	Carbohydrates and carbohydrate conjugates	Organic oxygen compounds	GCMS	Level 3	0.8	1	1	0.8	1	0.8	0.6	0.4	0	0.4	0	0.2	0	0	0.2	0
Ribose 5-phosphate	Ribose 5-phosphate	34980-65-9 (D-)	Carbohydrates and carbohydrate conjugates	Organic oxygen compounds	Ion-pair	Level 2	0	0	0	0	0	0	0	0	0.0833333	1	0.489583	0.0833333	0.09375	0.0729167	0.90625	0.291667
Ribulose 5-phosphate	Ribulose 5-phosphate	4151-19-3 (D-)	Carbohydrates and carbohydrate conjugates	Organic oxygen compounds	Ion-pair	Level 2	0	0	0	0	0	0	0	0	0.109848	0.435606	0.344697	0.242424	0.162879	0.189394	1	0.564394
Ribulose-meto-4TMS	D-Ribulose	488-84-6	Carbohydrates and carbohydrate conjugates	Organic oxygen compounds	GCMS	Level 3	0.103448	0.137931	0.103448	0.103448	0.137931	0.103448	0.0689655	0.103448	0.862069	1	0.965517	0.37931	0.689655	0.275862	0.482759	0.724138
Sedoheptulose 7-phosphate	Sedoheptulose 7-phosphate	89927-08-2 (D-)	Carbohydrates and carbohydrate conjugates	Organic oxygen compounds	Ion-pair	Level 2	0	0	0	0	0	0	0	0	0.00470219	1	0.106061	0.00626959	0.00365726	0.00574713	0.107106	0.0376176
Serotonin	Serotonin	50-67-9	Others	Organoheterocyclic compounds	PFPP	Level 2	0.0547945	0.840183	0.0913242	0.118721	0.182648	0.287671	0.118721	0.0547945	1	0.420091	0.260274	0.726027	0.771689	0.347032	0.0684932	0.703196
SM(32:1-d18:1/14:0)	Not included in HMDB		SM	Lipids and lipid-like molecules	Phospholipids	Level 3	0.658988	0.962075	0.782486	0.579602	0.590493	1	0.676268	0.480212	0.489784	0.313655	0.984332	0.518289	0.463853	0.616573	0.840975	0.332369
SM(34:1-d18:1/16:0)	Not included in HMDB		SM	Lipids and lipid-like molecules	Phospholipids	Level 3	0.26668	0.505026	0.374531	0.390724	0.410105	0.547543	0.41179	0.464294	0.542254	0.307202	0.63003	0.644347	0.64962	0.810789	1	0.338095
SM(34:2-d18:1-16:1)	Not included in HMDB		SM	Lipids and lipid-like molecules	Phospholipids	Level 3	0.202127	0.468534	0.25286	0.239874	0.48798	0.416579	0.110343	0.141229	0.383574	0	0.580061	0.377816	0.435425	1	0.916821	0.220028
SM(36:1-d18:1/18:0)	Not included in HMDB		SM	Lipids and lipid-like molecules	Phospholipids	Level 3	0.270278	0.30529	0.269879	0.220336	0.150742	0.246638	0.214584	0.187903	0.340913	0.258524	0.428043	0.288022	0.35181	0.551302	1	0.203179
SM(38:2-d18:1/20:1)	Not included in HMDB		SM	Lipids and lipid-like molecules	Phospholipids	Level 3	0.361864	0.584906	0.40701	0.408791	0.363109	1	0.584399	0.312498	0.171402	0.148768	0.498787	0.0892018	0.197015	0.241989	0.0697494	0.0908312
SM(40:1-d18:1/22:0)	Not included in HMDB		SM	Lipids and lipid-like molecules	Phospholipids	Level 3	0.370581	1	0.613352	0.530339	0.389863	0.920192	0.556061	0.459059	0.439191	0.15393	0.786687	0.356542	0.39674	0.348555	0.451276	0.131166
SM(40:2-d18:1/22:1)	Not included in HMDB		SM	Lipids and lipid-like molecules	Phospholipids	Level 3	0.373131	0.751978	0.61932	0.43189	0.388609	1	0.517896	0.336837	0.17439	0.215376	0.611243	0.146269	0.259307	0.278038	0.258458	0.107256
Sorbitol-6TMS	Sorbitol	50-70-4	Carbohydrates and carbohydrate conjugates	Organic oxygen compounds	GCMS	Level 3	0	0	0	0	0	0	0	0	0.9	0.7	0.8	0.3	0.5	0.2	0.6	1
Sorbose-meto-5TMS(1)	Sorbose	3615-56-3	Carbohydrates and carbohydrate conjugates	Organic oxygen compounds	GCMS	Level 3	0.227273	0.848485	0.511364	0.219697	1	0.405303	0.617424	0.950758	0.0378788	0.0833333	0.0719697	0.0227273	0.0568182	0.0189394	0.0340909	0.106061
Stearic acid-TMS	Stearic acid	57-11-4	Fatty Acyls	Lipids and lipid-like molecules	GCMS	Level 2	0.788235	0.944538	0.779832	0.917647	0.70084	0.736134	0.694118	0.794958	0.658824	0.709244	1	0.623529	0.616807	0.633613	0.621849	0.658824
Suberic acid-2TMS	Suberic acid	505-48-6	Fatty Acyls	Lipids and lipid-like molecules	GCMS	Level 2	0.59751	0.687909	0.823143	0.348846	0.779435	0.577023	0.704276	0.684178	0.885513	0.487218	0.631187	0.948075	0.629681	0.894982	1	0.896902
Succinic acid	Succinic acid	110-15-6	Dicarboxylic acids and derivatives	Organic acids and derivatives	SCFAs	Level 2	0.0842697	0.207865	0.0898876	0.0224719	0.0505618	0.0393258	0.162921	0.0449438	0.455056	0.230337	1	0.174157	0.11236	0.320225	0.191011	0.101124
Symmetric dimethylarginine	Symmetric dimethylarginine	30344-00-4	Amino acids, peptides, and analogues	Organic acids and derivatives	PFPP	Level 2	0.0836207	1	0.108621	0.117241	0.0448276	0.0836207	0.100862	0.0327586	0.0836207	0.109483	0.0689655	0.0275862	0.087931	0.0344828	0.037069	0.0913793
Tagatose-meto-5TMS(1)	D-Tagatose	87-81-0	Carbohydrates and carbohydrate conjugates	Organic oxygen compounds	GCMS	Level 3	0.6	1	0.8	0.8	0.6	0.8	1	0.6	0.4	0.4	0.2	0.2	0.4	0.2	0.2	0.2
TCA	Taurocholic acid	81-24-3	Primary bile acids	Bile acids	Bile acids	Level 2	0.555066	0.420705	0.477974	0.394273	0.711454	0.174009	0.713656	1	0.0528634	0.103524	0.0286344	0.0462555	0.030837	0.0550661	0.0198238	0.0748899
TCDCA	Taurochenodesoxycholic acid	6009-98-9	Primary bile acids	Bile acids	Bile acids	Level 2	0.882353	0.823529	0.470588	0.470588	0.470588	0.352941	0.588235	1	0.117647	0.176471	0	0.117647	0	0.117647	0.176471	0.117647
TDCA	Taurodeoxycholic acid	207737-97-1	Secondary bile acids	Bile acids	Bile acids	Level 2	0.142857	0.285714	0.142857	0.142857	0.142857	0.142857	0.142857	0.142857	0.142857	0.571429	0	0.285714	0.285714	1	0.857143	0.857143
tetranor-PGDM	tetranor-PGDM	70803-91-7	AA (arachidonic acid)	Lipid Mediator	Lipid mediator	Level 2	0.890334	1	0.606401	0.686689	0.80602	0.880378	0.401469	0.884404	0.392949	0.308455	0.935372	0.394447	0.796486	0.724759	0.27238	0.329256
THDCA Taurodeoxychloic Acid (sodium hydrate)	Tauroursodeoxycholic acid	110026-03-4	Secondary bile acids	Bile acids	Bile acids	Level 2	0	0	0	0	0	0	0	0	0.666667	0.666667	0.666667	0.333333	0.666667	1	0.666667	1
Threitol-4TMS	D-Threitol	2418-52-2	Carbohydrates and carbohydrate conjugates	Organic oxygen compounds	GCMS	Level 3	0.75	1	0.375	0.5	0.375	0.375	0.75	0.5	0.25	0.375	0.375	0.25	0.5	0.5	0.25	0.25
Threonic acid-4TMS	Threonic acid	3909-12-4	Carbohydrates and carbohydrate conjugates	Organic oxygen compounds	GCMS	Level 3	0.714286	1	0.666667	0.619048	0.714286	0.52381	0.809524	0.428571	0.0952381	0.047619	0.047619	0.142857	0.190476	0.333333	0.047619	0.047619
Thymidine	Thymidine	50-89-5	Pyrimidine nucleosides	Nucleosides, nucleotides, and analogues	PFPP	Level 2	0.0687831	1	0.164021	0.222222	0.174603	0.216931	0.259259	0.100529	0.333333	0.248677	0.148148	0.269841	0.253968	0.185185	0.0529101	0.248677
Thymidine monophosphate	Thymidine monophosphate	365-07-1 (5'-)	Pyrimidine nucleosides	Nucleosides, nucleotides, and analogues	PFPP	Level 2	0	0	0	0	0	0	0	0	0.322917	0.270833	0.46875	0.239583	0.28125	0.177083	0.125	1
Thymine	Thymine	65-71-4	Pyrimidines and pyrimidine derivatives	Organoheterocyclic compounds	PFPP	Level 2	0	0	0	0	0	0	0	0	0.864286	1	0.228571	0.464286	0.407143	0.207143	0.364286	0.678571
TLCA	Lithocholyltaurine	516-90-5	Secondary bile acids	Bile acids	Bile acids	Level 2	0.333333	0.666667	0.333333	0.666667	0.666667	0.333333	0.333333	0.666667	0.333333	0.666667	0.333333	0.333333	0.333333	0.666667	1	0.666667
Triethanolamine-3TMS	Triethanolamine	102-71-6	Amines	Organic nitrogen compounds	GCMS	Level 2	0.6	0.8	0.4	0.4	0.4	0.6	0.4	0.4	1	0.4	0.8	0.6	0.8	0.4	0.4	0.4
TUDCA	Tauroursodeoxycholic acid	14605-22-2	Secondary bile acids	Bile acids	Bile acids	Level 2	0.777778	0.722222	0.555556	0.444444	0.611111	0.277778	0.666667	1	0.0555556	0.0555556	0.0555556	0.0555556	0.0555556	0.0555556	0	0
TXB1	TXB1	64626-32-0	DGLA (dihomo-γ-linolenic acid)	Lipid Mediator	Lipid mediator	Level 2	0.275389	1	0.215713	0.282338	0.226583	0.25022	0.154095	0.284795	0.343209	0.167964	0.271663	0.364522	0.344328	0.326441	0.274172	0.231484
TαMCA	Tauro-alpha-muricholic acid	25613-05-2	Primary bile acids	Bile acids	Bile acids	Level 2	0.777778	0.5	0.555556	0.277778	0.611111	0.166667	0.777778	1	0.0555556	0.111111	0	0.0555556	0	0	0	0.0555556
TβMCA	Tauro-b-muricholic acid	25696-60-0	Primary bile acids	Bile acids	Bile acids	Level 2	0.753781	0.632325	0.836484	0.404064	0.6862	0.190926	0.900756	1	0.00614367	0.0174858	0.00283554	0.00330813	0.0137051	0.0146503	0.00236295	0.0151229
Uracil	Uracil	66-22-8	Pyrimidines and pyrimidine derivatives	Organoheterocyclic compounds	PFPP	Level 2	0	0.0809147	0.00527704	0	0	0	0	0	0.824978	1	0.287599	0.448549	0.372032	0.24978	0.353562	0.942832
Urea-2TMS	Urea	57-13-6	Others	Organic acids and derivatives	GCMS	Level 2	0.766742	1	0.326029	0.435721	0.0801297	0.0954943	0.906191	0.265932	0.00388979	0.00220421	0.00408428	0.00576985	0.00687196	0.378865	0.00207455	0.00272285
Uric acid	Uric acid	69-93-2	Purines and purine derivatives	Organoheterocyclic compounds	PFPP	Level 2	0.0875513	1	0.123119	0.138167	0.0971272	0.142271	0.131327	0.0615595	0.102599	0.0424077	0.0218878	0.0136799	0.0588235	0.0506156	0.0232558	0.0328317
Uridine	Uridine	58-96-8	Pyrimidine nucleosides	Nucleosides, nucleotides, and analogues	PFPP	Level 2	0.0425909	1	0.115173	0.145697	0.167347	0.151375	0.136823	0.103993	0.0896185	0.0878438	0.044543	0.054126	0.0580302	0.0578527	0.0282165	0.120852
Uridine diphosphate	Uridine diphosphate	58-98-0 (5'-)	Pyrimidine nucleosides	Nucleosides, nucleotides, and analogues	Ion-pair	Level 2	0.919075	0.722543	0.884393	0.872832	0.83237	0.884393	0.83237	0.907514	0.901734	0.763006	1	0.797688	0.763006	0.768786	0.710983	0.745665
Uridine monophosphate	Uridine monophosphate	58-97-9 (5'-)	Pyrimidine nucleosides	Nucleosides, nucleotides, and analogues	Ion-pair	Level 2	0	0	0	0	0	0	0	0	0.115385	0.103846	1	0.565385	0.192308	0.238462	0.0961538	0.607692
Uridine triphosphate	Uridine triphosphate	63-39-8	Pyrimidine nucleosides	Nucleosides, nucleotides, and analogues	Ion-pair	Level 2	0	0	0	0	0	0	0	0	0.047619	0.571429	1	0.0952381	0.047619	0	0.571429	0.142857
Valeric acid	Valeric acid	109-52-4	Fatty Acyls	Lipids and lipid-like molecules	SCFAs	Level 2	0	0	0	0	0	0	0	0	0.479866	0.579387	0.195285	1	0.556854	0.211976	0.51763	0.470478
Xanthine	Xanthine	69-89-6	Purines and purine derivatives	Organoheterocyclic compounds	PFPP	Level 2	0.0146843	0.395007	0.0469897	0.0646109	0.0367107	0.0734214	0.0660793	0.0264317	0.553598	1	0.28928	0.227606	0.264317	0.237885	0.312775	0.744493
Xylitol-5TMS	Xylitol	87-99-0	Carbohydrates and carbohydrate conjugates	Organic oxygen compounds	GCMS	Level 3	0.578947	1	0.736842	0.631579	0.789474	0.631579	0.631579	0.473684	0.0526316	0.0526316	0.105263	0.0526316	0.105263	0.105263	0.105263	0.105263
Xylose-meto-4TMS(2)	D-Xylose	58 - 86 - 6	Carbohydrates and carbohydrate conjugates	Organic oxygen compounds	GCMS	Level 3	0.152632	0.189474	0.136842	0.194737	0.147368	0.152632	0.105263	0.131579	0.468421	0.405263	1	0.221053	0.331579	0.136842	0.3	0.289474
Xylulose-meto-4TMS	D-Xylulose	551 - 84 - 8	Carbohydrates and carbohydrate conjugates	Organic oxygen compounds	GCMS	Level 3	0.0493827	0.123457	0.0740741	0.0864198	0.0617284	0.0493827	0.0493827	0.0864198	0.962963	1	0.654321	0.395062	0.666667	0.333333	0.506173	0.802469
αMCA	alpha-Muricholic acid	2393-58-0	Primary bile acids	Bile acids	Bile acids	Level 2	0	0	0	0	0	0	0	0	0.3447	0.463024	0.722679	0.472884	0.559984	0.833607	0.439606	1
β-Hydroxybutyric acid	3-Hydroxybutyric acid	300-85-6	Hydroxy acids and derivatives	Organic acids and derivatives	SCFAs	Level 2	0	0	0	0	0	0	0	0	0	0.857143	1	0	0.828571	0	0	0.385714
βMCA	3a,6b,7b-Trihydroxy-5b-cholanoic acid	2393-59-1	Primary bile acids	Bile acids	Bile acids	Level 2	0.0102686	0.0150079	0.0150079	0.0110585	0.0102686	0.0134281	0.0110585	0.0134281	0.274882	0.455766	0.0663507	0.102686	0.0671406	1	0.0434439	0.752765
ωMCA	3a,6a,7b-Trihydroxy-5b-cholanoic acid	6830-03-01	Primary bile acids	Bile acids	Bile acids	Level 2	0	0	0	0	0	0	0	0	0.394987	0.382311	0.681648	0.403054	0.717084	0.94843	0.450303	1
* Metabolites annotated as “Not included in HMDB” in the Chemical name are not currently registered in the HMDB
The relative area value among samples in each metabolite was normalized by dividing by the maximum value of each metabolite.

## Sheet: Suppl Table 4
Supplementary Table 4. Metabolites detected from faecal metabolome obtained from patients with CRC (values are normalized)
Metabolites	Chamical name for Metaboanalyst	CAS RN	Subclass/class	Superclass	Analysis methods	Feces1-pre	Feces1-post	Feces2	Feces3	Feces4	Feces5
1,6-Anhydroglucose-3TMS	Levoglucosan	498-07-7	Others	Organoheterocyclic compounds	GCMS	0.192943	0.202073	0.11584	0.159018	0.28152	1
10-HDHA	10-HDHA	90780-50-0	DHA (docosahexaenoic acid)	Lipid Mediator	Lipid mediator	0.0218245	0.0295601	0	1	0.0934659	0.0579916
11,12-DHET	11,12-DHET	Not assigned	AA (arachidonic acid)	Lipid Mediator	Lipid mediator	0.169453	0.202256	0	0.282215	1	0.202674
11-HDHA	11-HDHA	87018-59-5	DHA (docosahexaenoic acid)	Lipid Mediator	Lipid mediator	0.0946555	0.201983	0.00588777	1	0.220277	0.0961022
11-HEDE	11-HEDE	5598-37-8	EDA (eicosadienoic acid)	Lipid Mediator	Lipid mediator	0.482556	0.650803	0.323176	1	0.844214	0.328071
11-HEPE	11-HEPE	156473-26-6	EPA (eicosapentaenoic acid)	Lipid Mediator	Lipid mediator	0.0483363	0	0.0580336	1	0.24872	0.0389213
11-HETE	11-HETE	54886-50-9	AA (arachidonic acid)	Lipid Mediator	Lipid mediator	0.185116	0.122007	0.060611	1	0.729373	0.288715
12,13-DiHOME	12,13-DiHOME	263399-35-5	LA (linoleic acid)	Lipid Mediator	Lipid mediator	0.168032	0.115563	0.0304183	0.235711	1	0.0494536
12,13-EpOME	12,13-EpOME	NA	LA (linoleic acid)	Lipid Mediator	Lipid mediator	0.294374	1	0	0.170686	0.0604486	0.197283
12-HEPE	12-HEPE	116180-11-7	EPA (eicosapentaenoic acid)	Lipid Mediator	Lipid mediator	0.0369778	0.048906	0.0438164	1	0.14255	0.0638091
12-HETE	12-HETE	54397-83-0	AA (arachidonic acid)	Lipid Mediator	Lipid mediator	0.302602	0.186992	0.125389	1	0.782897	0.261487
12-HpETE	12(S)-HPETE	71774-10-2	AA (arachidonic acid)	Lipid Mediator	Lipid mediator	0.20711	0.517487	0	0	0	1
12-KETE	12-KETE	108437-64-5	AA (arachidonic acid)	Lipid Mediator	Lipid mediator	0.686949	0.778472	0.159277	0.752291	1	0.847091
12keto-LCA	12-Ketodeoxycholic acid	5130-29-0	Secondary bile acids	Bile acids	Bile acids	0	0	0.476174	1	0.0486777	0.232987
12-keto-LTB4	12-Keto-leukotriene B4	136696-10-1	AA (arachidonic acid)	Lipid Mediator	Lipid mediator	0.142364	0.293142	0.0809682	0	0	1
13,14-dihydro-15-keto-PGE2	13,14-Dihydro-15-keto-PGE2	363-23-5	AA (arachidonic acid)	Lipid Mediator	Lipid mediator	0	0	0	0	0	1
13-HDHA	13-HDHA	90780-53-3	DHA (docosahexaenoic acid)	Lipid Mediator	Lipid mediator	0.0173418	0.0132204	0.0104833	1	0.0831768	0.0563632
13-HODE	13-HODE	29623-28-7	LA (linoleic acid)	Lipid Mediator	Lipid mediator	0.777623	1	0.103144	0.468886	0.765002	0.726689
13-HOTrE	13-HOTrE	87984-82-5	ALA (α-linolenic acid)	Lipid Mediator	Lipid mediator	0.713778	0.589726	0.0933659	0.448052	0.452037	1
13-HpODE	13-HpODE	33964-75-9	LA (linoleic acid)	Lipid Mediator	Lipid mediator	0.160894	1	0.0135809	0	0	0.474191
13-KODE	13-KODE	54739-30-9	LA (linoleic acid)	Lipid Mediator	Lipid mediator	0.123478	1	0.0647427	0.0855544	0.0921651	0.30815
14,15-DHET	14,15-DHET	Not assigned	AA (arachidonic acid)	Lipid Mediator	Lipid mediator	0.205019	0.172785	0.00396795	0.340483	1	0.275059
14,15-DiHETE	14,15-DiHETE	Not assigned	EPA (eicosapentaenoic acid)	Lipid Mediator	Lipid mediator	0.126644	0.19451	0.0198708	0.173743	1	0.0875637
14-HDHA	14-HDHA	87042-40-8	DHA (docosahexaenoic acid)	Lipid Mediator	Lipid mediator	0.0289525	0.0286507	0.0369826	1	0.218013	0.109879
15-HEDE	15-HEDE	77159-57-0	EDA (eicosadienoic acid)	Lipid Mediator	Lipid mediator	0.227388	0.379614	0.263456	1	0.420965	0.238616
15-HEPE	15-HEPE	86282-92-0	EPA (eicosapentaenoic acid)	Lipid Mediator	Lipid mediator	0.0741493	0.0530403	0	1	0.539472	0.234721
15-HETE	15-HETE	54845-95-3	AA (arachidonic acid)	Lipid Mediator	Lipid mediator	0.584841	0.195542	0	0.310083	1	0.457091
15-HpETE	15-HpETE	70981-96-3	AA (arachidonic acid)	Lipid Mediator	Lipid mediator	0.268651	0.607601	0	0	0	1
15-KEDE	15-KEDE	105835-44-7	EDA (eicosadienoic acid)	Lipid Mediator	Lipid mediator	0.271988	0.789643	0.328378	0.609039	1	0.284472
15-KETE	15-KETE	81416-72-0	AA (arachidonic acid)	Lipid Mediator	Lipid mediator	0.575622	0.361917	0	0.268174	0.464169	1
16-HDHA	16-HDHA	90780-51-1	DHA (docosahexaenoic acid)	Lipid Mediator	Lipid mediator	0.078136	0.0842669	0.0111969	1	0.22277	0.207911
16-HETE	16-HETE	128914-46-5	AA (arachidonic acid)	Lipid Mediator	Lipid mediator	0.166427	0.199309	0	0.618819	1	0.452203
17,18-DiHETE	17,18-DiHETE	Not assigned	EPA (eicosapentaenoic acid)	Lipid Mediator	Lipid mediator	0.215468	0.611538	0.062467	0.855198	1	0.998934
17-HDHA	17-HDHA	90780-52-2	DHA (docosahexaenoic acid)	Lipid Mediator	Lipid mediator	0.080869	0	0	1	0.272929	0.194002
17-HETE	17-HETE	NA	AA (arachidonic acid)	Lipid Mediator	Lipid mediator	1	0	0	0	0.366266	0.0770959
17-HpDHA	17S-HpDHA	123673-33-6	DHA (docosahexaenoic acid)	Lipid Mediator	Lipid mediator	0	0	0	0	0	1
18-HEPE	18-HEPE	141110-17-0	EPA (eicosapentaenoic acid)	Lipid Mediator	Lipid mediator	0.0592585	0.0476021	0.0298501	1	0.234448	0.121213
18-HETE	18-HETE		AA (arachidonic acid)	Lipid Mediator	Lipid mediator	0.0467563	0.144941	0	1	0.543059	0.0849178
19,20-DiHDPA	19,20-DiHDPA	Not assigned	DHA (docosahexaenoic acid)	Lipid Mediator	Lipid mediator	0.402716	0.762748	0.0156879	0.557693	0.717604	1
19,20-EpDPA	19,20-EpDPA	Not assigned	DHA (docosahexaenoic acid)	Lipid Mediator	Lipid mediator	0.231081	0	0	1	0.289817	0.23075
1-Hexadecanol-TMS	1-Hexadecanol	36653-82-4	Fatty Acyls	Lipids and lipid-like molecules	GCMS	0.69445	0.950335	1	0.638523	0.83848	0.87195
2,3-dinor-11b-PGF2a	2,3-dinor-11β-Prostaglandin F2α		AA (arachidonic acid)	Lipid Mediator	Lipid mediator	0.266498	1	0	0.315175	0.23391	0
20-carboxy-AA	20-carboxy- arachidonic acid		AA (arachidonic acid)	Lipid Mediator	Lipid mediator	0.123447	1	0	0.529439	0	0.416998
20-carboxy-LTB4	20-carboxy leukotriene B4		AA (arachidonic acid)	Lipid Mediator	Lipid mediator	0	0	1	0	0	0
20-HDHA	20-HDHA	90906-41-5	DHA (docosahexaenoic acid)	Lipid Mediator	Lipid mediator	0.0630741	0.0655531	0.00851205	1	0.160459	0.0966273
20-HETE	20-HETE		AA (arachidonic acid)	Lipid Mediator	Lipid mediator	0.400342	0.980291	0	0.941391	1	0.248119
20-hydroxy-PGE2	20-hydroxy-PGE2	57930-95-7	AA (arachidonic acid)	Lipid Mediator	Lipid mediator	0	0	0.0570722	1	0	0.030711
2-Aminobutyric acid	2-Aminobutyric acid	2835-81-6	Amino acids, peptides, and analogues	Organic acids and derivatives	PFPP	0.539086	0.0991751	0.0670272	0.0849175	1	0.216514
2-Aminoethanol-3TMS	Ethanolamine	141 - 43 - 5	Amines	Organic nitrogen compounds	GCMS	0.739019	0.97642	0.618219	1	0.63817	0.864275
2-Aminopimelic acid-3TMS	2-Aminoheptanedioic acid	627 - 76 - 9	Amino acids, peptides, and analogues	Organic acids and derivatives	GCMS	1	0.000895593	0.00382162	0.0347795	0.169807	0.00205625
2-Oxobutyric acid	2-Ketobutyric acid	600-18-0	Others	Organic acids and derivatives	SCFAs	0.146206	0.0466842	0.492236	0.0451216	0.47993	1
3-Aminoglutaric acid-2TMS	3-Aminoglutaric acid	1948-48-7	Amino acids, peptides, and analogues	Organic acids and derivatives	GCMS	0.106264	0.641988	1	0.541256	0.410258	0.706391
3-Aminoisobutyric acid-3TMS	3-Aminoisobutanoic acid	10569-72-9	Amino acids, peptides, and analogues	Organic acids and derivatives	GCMS	0.307741	1	0.0832414	0.0272742	0.156235	0.159704
3-Aminopropanoic acid-3TMS	beta-Alanine	107-95-9	Amino acids, peptides, and analogues	Organic acids and derivatives	GCMS	0.192505	1	0.024633	0.046872	0.19193	0.0210499
3-Hydroxyglutaric acid-3TMS	3-Hydroxyglutaric acid	638 - 18 - 6	Hydroxy acids and derivatives	Organic acids and derivatives	GCMS	0.98879	0.991674	1	0.975673	0.968293	0.967989
3-Hydroxyisovaleric acid-2TMS	3-Hydroxyisovaleric acid	10237-77-1	Fatty Acyls	Lipids and lipid-like molecules	GCMS	0.880219	0.790583	1	0.922369	0.87595	0.657596
3-Hydroxypropionic acid-2TMS	Hydroxypropionic acid	503-66-2	Hydroxy acids and derivatives	Organic acids and derivatives	GCMS	0.655048	0.833462	0.803124	0.664988	1	0.80519
3-Phosphoglyceric acid	3-Phosphoglyceric acid	820-11-1	Carbohydrates and carbohydrate conjugates	Organic oxygen compounds	Ion-pair	0.413793	1	0.931034	0.689655	0.862069	0.603448
4-Aminobutyric acid	gamma-Aminobutyric acid	56-12-2	Amino acids, peptides, and analogues	Organic acids and derivatives	PFPP	0.415949	0.749973	0.0740821	1	0.160039	0.227694
4-HDHA	4-HDHA	87042-40-8	DHA (docosahexaenoic acid)	Lipid Mediator	Lipid mediator	0.0444157	0.0577304	0.016191	1	0.0801807	0.0911024
4-Hydroxybenzoic acid-2TMS	4-Hydroxybenzoic acid	99-96-7	Benzene and substituted derivatives	Benzenoids	GCMS	0.0513863	0.120148	0.0981516	0.34658	1	0.044732
4-Hydroxyphenylacetic acid-2TMS	4-Hydroxyphenylacetic acid	156-38-7	Phenols	Benzenoids	GCMS	0.457909	1	0.0235043	0.114672	0.0589811	0.106261
5,6-DHET	5,6-DHET	213382-49-1	AA (arachidonic acid)	Lipid Mediator	Lipid mediator	0.378695	0.50086	0.203364	1	0.388283	0.199909
5,6-DHET-lactone	5,6-DHET-lactone	213126-92-2	AA (arachidonic acid)	Lipid Mediator	Lipid mediator	0.211719	0	0.116679	1	0.094201	0.0776649
5,6-DiHETE	5,6-DiHETE	845673-97-4	EPA (eicosapentaenoic acid)	Lipid Mediator	Lipid mediator	0.610467	1	0	0	0.586749	0
5-Aminovaleric acid-3TMS	5-Aminopentanoic acid	660 - 88 - 8	Amino acids, peptides, and analogues	Organic acids and derivatives	GCMS	0.77382	0.51638	0.0823278	0.301872	1	0.26546
5-HEPE	5-HEPE	92008-51-0	EPA (eicosapentaenoic acid)	Lipid Mediator	Lipid mediator	0.0132173	0.0342775	0.0131509	1	0.0396217	0.041037
5-HETE	5-HETE	70608-72-9	AA (arachidonic acid)	Lipid Mediator	Lipid mediator	0.777066	1	0	0.678158	0.781734	0.427447
5-iPF2a-VI	5-iPF2a-VI	180469-63-0	AA (arachidonic acid)	Lipid Mediator	Lipid mediator	0.18662	0.661903	0.516091	1	0	0.34318
5-KETE	5-KETE	81416-72-0	AA (arachidonic acid)	Lipid Mediator	Lipid mediator	0.424674	0	0	0	1	0.40945
5-Oxoproline-2TMS	Pyroglutamic acid	98-79-3	Amino acids, peptides, and analogues	Organic acids and derivatives	GCMS	0.209314	0.798483	1	0.702875	0.331624	0.601305
6-keto-PGF1a	6-keto-Prostaglandin F1α		AA (arachidonic acid)	Lipid Mediator	Lipid mediator	0	0	1	0	0.262414	0
6-Phosphogluconic acid	6-Phosphogluconic acid	921-62-0	Carbohydrates and carbohydrate conjugates	Organic oxygen compounds	Ion-pair	0.513514	1	0.594595	0.621622	0.864865	0.459459
7-HDHA	7-HDHA	90780-55-5	DHA (docosahexaenoic acid)	Lipid Mediator	Lipid mediator	0.0412393	0.0599459	0	1	0.069749	0.0459945
7keto_DCA	7-Ketodeoxycholic acid	911-40-0	Secondary bile acids	Bile acids	Bile acids	0.233294	1	0	0.00831984	0.0512958	0.0483497
7keto_LCA	7-keto-Lithocholic acid	4651-67-6	Secondary bile acids	Bile acids	Bile acids	0.511293	1	0	0.182998	0.52107	0.651165
8,12-iso-iPF2a-VI-1,5-lactone	8,12-iso-iPF2a-VI-1,5-lactone		AA (arachidonic acid)	Lipid Mediator	Lipid mediator	0	0	0.758443	1	0	0.631031
8,9-DHET	8,9-DHET	192461-96-4	AA (arachidonic acid)	Lipid Mediator	Lipid mediator	0.43511	0.941406	0.0313561	0.917188	1	0.231006
8-HDHA	8-HDHA	90780-54-4	DHA (docosahexaenoic acid)	Lipid Mediator	Lipid mediator	0.0888445	0.126068	0	1	0.172227	0.0736122
8-HETE	8-HETE	98462-03-4	AA (arachidonic acid)	Lipid Mediator	Lipid mediator	0.317649	0.434769	0	1	0.644353	0.212536
8-HETrE	8-HETrE	889573-69-7	DGLA (dihomo-γ-linolenic acid)	Lipid Mediator	Lipid mediator	0.410065	0.676125	0	1	0.14248	0.0785031
8-iso-15R-PGF2a	8-iso-15(R)-Prostaglandin F2α	214748-65-9	AA (arachidonic acid)	Lipid Mediator	Lipid mediator	0	0	0	1	0	0.484976
8-iso-PGA2	8-iso Prostaglandin A2	474391-66-7	AA (arachidonic acid)	Lipid Mediator	Lipid mediator	0.0213744	0.0463989	1	0.107232	0.0799736	0.189036
8-iso-PGF2a	8-iso Prostaglandin F2α	27415-26-5	AA (arachidonic acid)	Lipid Mediator	Lipid mediator	0.171885	0.462704	0.400134	1	0	0.24683
8-iso-PGF3a	8-iso Prostaglandin F3α	7045-31-0	EPA (eicosapentaenoic acid)	Lipid Mediator	Lipid mediator	0	1	0	0	0	0
9,10-DiHOME	9,10-DiHOME	263399-34-4	LA (linoleic acid)	Lipid Mediator	Lipid mediator	0.197428	0.266127	0.0906978	1	0.986529	0.051198
9,10-EpOME	9,10-Epoxyoctadecenoic acid		LA (linoleic acid)	Lipid Mediator	Lipid mediator	0.483982	1	0.0266191	0.224464	0.112604	0.330872
9-HEPE	9-HEPE	141545-44-0	EPA (eicosapentaenoic acid)	Lipid Mediator	Lipid mediator	0	0	0	1	0.193411	0
9-HETE	9-HETE	79495-85-5	AA (arachidonic acid)	Lipid Mediator	Lipid mediator	0.282812	0.205442	0	1	0.292265	0.178486
9-HODE	9-HODE	73543-67-6	LA (linoleic acid)	Lipid Mediator	Lipid mediator	0.695021	1	0.0450279	0.755408	0.601656	0.417363
9-HOTrE	9-HOTrE	89886-42-0	ALA (α-linolenic acid)	Lipid Mediator	Lipid mediator	1	0.908071	0.102638	0.655158	0.703071	0.590515
9-HpODE	9-HpODE	5502-91-0	LA (linoleic acid)	Lipid Mediator	Lipid mediator	0.124967	1	0.0190203	0.0164096	0.0328851	0.425084
9-KODE	9-KODE	54232-59-6	LA (linoleic acid)	Lipid Mediator	Lipid mediator	0.259572	0.735418	0.0579336	1	0.413852	0.567524
AA	AA	506-32-1	AA (arachidonic acid)	Lipid Mediator	Lipid mediator	0.771151	0.437568	0.0388792	0.903901	1	0.690572
Acetic acid	Acetic acid	64-19-7	Carboxylic acids	Organic acids and derivatives	SCFAs	0.551565	0.797659	0.563887	0.460336	0.998274	1
Acetylcarnitine	Acetylcarnitine	3040-38-8 (L)	Fatty Acyls	Lipids and lipid-like molecules	PFPP	0.0416466	0.0173327	0.0108329	0.154791	0.195234	1
Adenine	Adenine	73-24-5	Purines and purine derivatives	Organoheterocyclic compounds	PFPP	0.188636	0.208752	1	0.602612	0.18793	0.046762
Adenosine	Adenosine	58-61-7	Purine nucleosides	Nucleosides, nucleotides, and analogues	PFPP	0.215424	0.223709	0.886552	0.265137	1	0.185468
Adenosine 3',5'-cyclic monophosphate	Adenosine 3',5'-cyclic monophosphate	60-92-4	Purine nucleosides	Nucleosides, nucleotides, and analogues	Ion-pair	0.298077	0.322115	0.341346	0.533654	1	0.836538
Adenosine monophosphate	Adenosine monophosphate	61-19-8	Purine nucleosides	Nucleosides, nucleotides, and analogues	PFPP	1	0.236272	0.928468	0.197254	0.630058	0.514451
Adipic acid-2TMS	Adipic acid	124-04-9	Fatty Acyls	Lipids and lipid-like molecules	GCMS	0.105501	0.223436	1	0.149586	0.121326	0.27581
AEA	AEA	94421-68-8	EA (ethanolamide)	Lipid Mediator	Lipid mediator	0.816731	0.665634	0.00277278	1	0.829924	0.720523
allo-LCA	Allolithocholic acid	2276-94-0	Secondary bile acids	Bile acids	Bile acids	0	0.857567	1	0	0.851996	0
alpha-Ketoglutaric acid	Oxoglutaric acid	328-50-7	Keto acids and derivatives	Organic acids and derivatives	SCFAs	0	0	0	0	0	0
Arabitol-5TMS	L-Arabitol	7643-75-6	Carbohydrates and carbohydrate conjugates	Organic oxygen compounds	GCMS	0.0181575	0.00467862	0.0172663	0.00835468	1	0.0196057
Asymmetric dimethylarginine	Asymmetric dimethylarginine	30315-93-6	Amino acids, peptides, and analogues	Organic acids and derivatives	PFPP	0.624149	0.809288	0.0866873	0.900929	0.529412	1
Azelaic acid-2TMS	Azelaic acid	123 - 99 - 9	Fatty Acyls	Lipids and lipid-like molecules	GCMS	0.241391	0.188335	1	0.249122	0.162333	0.288124
Azelaoyl-PAF	Azelaoyl-PAF		Others	Lipid Mediator	Lipid mediator	0	0	0	0	1	0.0649888
Batyl alcohol-2TMS	Batyl alcohol	544 - 62 - 7	Monoradylglycerols	Lipids and lipid-like molecules	GCMS	0.689996	0.717625	0.649797	0.945201	1	0.642988
Benzoic acid-TMS	Benzoic acid	65-85-0	Benzene and substituted derivatives	Benzenoids	GCMS	0.695559	0.984058	0.682871	1	0.656762	0.651936
beta-Hydroxybutyric acid	3-Hydroxybutyric acid	625-72-9	Hydroxy acids and derivatives	Organic acids and derivatives	SCFAs	0.0979161	0	0.0656056	0.0563122	1	0.171562
Butyric acid	Butyric acid	107-92-6	Fatty Acyls	Lipids and lipid-like molecules	SCFAs	0.403465	0.574742	0.571011	1	0.858882	0.508326
CA	Cholic acid	81-25-4	Primary bile acids	Bile acids	Bile acids(Ms)/PFPP(Hu)	0.229019	1	0	0.00363138	0.146385	0.460055
Cadaverine-4TMS	Cadaverine	462 - 94 - 2	Amines	Organic nitrogen compounds	GCMS	1	0.48029	0.00525624	0.959248	0.0612586	0.192246
Caproic acid-TMS	Caproic acid	142-62-1	Fatty Acyls	Lipids and lipid-like molecules	GCMS	0.881126	1	0.741715	0.709334	0.873628	0.69586
Carnitine	Carnitine	541-15-1 (L-）	Quaternary ammonium salts	Organic nitrogen compounds	PFPP	0.380929	0.433893	0.135125	0.211563	0.311863	1
Carnosine	Carnosine	305-84-0	Others	Organic acids and derivatives		1	0.221214	0.110258	0.177948	0.985694	0.196092
CDCA	Chenodeoxycholic acid	474-25-9	Primary bile acids	Bile acids	Bile acids	0.297147	0.333037	0	0.0294788	0.806904	1
Choline	Choline	62-49-7	Quaternary ammonium salts	Organic nitrogen compounds	PFPP	1	0.767788	0.0529065	0.101199	0.478688	0.581339
Citramalic acid-3TMS	Citramalic acid	6236-10-8	Fatty Acyls	Lipids and lipid-like molecules	GCMS	0.481962	0.64531	0.664358	0.479654	1	0.632612
Citric acid	Citric acid	77-92-9	Tricarboxylic acids and derivatives	Organic acids and derivatives	PFPP	1	0	0	0	0.0848444	0
Citrulline	Citrulline	372-75-8	Amino acids, peptides, and analogues	Organic acids and derivatives	PFPP	0.22996	1	0.193773	0.325808	0.275627	0.397132
Creatine	Creatine	57-00-1	Amino acids, peptides, and analogues	Organic acids and derivatives	PFPP	0.127788	0.00610241	0.039899	0.00916226	0.332486	1
Creatinine	Creatinine	60-27-5	Amino acids, peptides, and analogues	Organic acids and derivatives	PFPP	0.392922	0.00207524	0.160636	0.124741	1	0.0729766
Cystathionine	Cystathionine	56-88-2 (L体)	Amino acids, peptides, and analogues	Organic acids and derivatives	PFPP	1	0	0	0	0.839286	0
Cysteine-3TMS	L-Cysteine	52-90-4	Amino acids, peptides, and analogues	Organic acids and derivatives	PFPP	0.341057	0.456312	0.47176	0.365918	1	0.335988
Cystine	Cystine	56-89-3 (L体)	Amino acids, peptides, and analogues	Organic acids and derivatives	PFPP	0.615909	0.738636	0	0.227273	1	0.543182
Cytidine	Cytidine	65-46-3	Pyrimidine nucleosides	Nucleosides, nucleotides, and analogues	PFPP	0.178455	0.273814	0.0467453	0.18916	1	0.149177
Cytidine monophosphate	Cytidine monophosphate	63-37-6	Pyrimidine nucleosides	Nucleosides, nucleotides, and analogues	Ion-pair	0.567568	0.324324	0.594595	0.202703	1	0.648649
Cytosine	Cytosine	71-30-7	Pyrimidines and pyrimidine derivatives	Organoheterocyclic compounds	PFPP	1	0.178764	0.0515631	0.142292	0.715595	0.747575
D-Ala	D-Alanine	338-69-2	D-AA	Organic acids and derivatives	Chiral amino acid	0.546325	0.779733	0.334298	0.526058	0.558575	1
D-allo-Ile	D-allo-Ile	1509-35-9	D-AA	Organic acids and derivatives	Chiral amino acid	0.188119	0	0.257426	0	0	1
D-Arg	D-Arginine	157-06-2	D-AA	Organic acids and derivatives	Chiral amino acid	0.0465116	1	0.0697674	0.186047	0.651163	0.27907
D-Asp	D-Aspartic acid	1783-96-6	D-AA	Organic acids and derivatives	Chiral amino acid	0.0970185	0.181732	0.407004	1	0.277804	0.190251
DCA	Deoxycholic acid	83-44-3	Secondary bile acids	Bile acids	Bile acids	0.000829407	0.00113783	0.307037	1	0.0387066	0.327123
Decanoic acid-TMS	Decanoic acid	334-48-5	Fatty Acyls	Lipids and lipid-like molecules	GCMS	0.489131	1	0.746319	0.854772	0.48695	0.611453
D-Glu	D-Glutamic acid	6893-26-1	D-AA	Organic acids and derivatives	Chiral amino acid	0.0352038	0.490206	0.169931	1	0.0463208	0.148227
DHA	DHA	6217-54-5	DHA (docosahexaenoic acid)	Lipid Mediator	Lipid mediator	0.221534	0.156948	0.221004	1	0.393757	0.354596
D-His	D-Histidine	351-50-8	D-AA	Organic acids and derivatives	Chiral amino acid	0.0795455	0.238636	0.238636	1	0.477273	0.613636
Dihydroxyacetone phosphate	Dihydroxyacetone phosphate	57-04-5	Carbohydrates and carbohydrate conjugates	Organic oxygen compounds	Ion-pair	1	0.125	0.625	0	0.125	0.225
Dimethylglycine	Dimethylglycine	1118-68-9	Amino acids, peptides, and analogues	Organic acids and derivatives	PFPP	0	0	1	0	0	0
D-Leu	D-Leucine	328-38-1	D-AA	Organic acids and derivatives	Chiral amino acid	0	0.492308	0.157692	0.184615	0.0961538	1
DL-Pro	DL-Proline	609-36-9	DL-AA	Organic acids and derivatives	Chiral amino acid	0.378088	1	0.483351	0.444683	0.404941	0.929108
D-Lys	D-Lysine	923-27-3	D-AA	Organic acids and derivatives	Chiral amino acid	0.0182841	1	0.0604782	0.0379747	0.0632911	0.218003
Docosapentaenoic acid-TMS	Docosapentaenoic acid (22n-3)	24880-45-3	Fatty Acyls	Lipids and lipid-like molecules	GCMS	0.813302	0.789187	0.763127	0.873201	0.795799	1
Dopamine-4TMS	Dopamine	62-31-7	Phenols	Benzenoids	GCMS	0.117358	0.219992	0.176811	0.219495	1	0.285396
D-Ser	D-Serine	312-84-5	D-AA	Organic acids and derivatives	Chiral amino acid	0	0.527415	1	0	0	0
D-Val	D-Valine	640-68-6	D-AA	Organic acids and derivatives	Chiral amino acid	0.482059	1	0.0764431	0.0280811	0.195008	0.291732
Elaidic acid-TMS	Elaidic acid	112-79-8	Fatty Acyls	Lipids and lipid-like molecules	GCMS	0.562597	0.863855	0.951926	0.58046	0.659755	1
EPA	EPA	10417-94-4	EPA (eicosapentaenoic acid)	Lipid Mediator	Lipid mediator	0.0686505	0.0499367	0.020946	1	0.166301	0.150927
Fructose 6-phosphate	Fructose 6-phosphate	643-13-0	Carbohydrates and carbohydrate conjugates	Organic oxygen compounds	Ion-pair	1	0	0.588235	0	0	0.705882
Fucose-meto-4TMS(1)	L-Fucose	6696-41-9	Carbohydrates and carbohydrate conjugates	Organic oxygen compounds	GCMS	0.165972	0.224896	0.0174813	0.0494047	0.313282	1
Fumaric acid	Fumaric acid	110-17-8	Dicarboxylic acids and derivatives	Organic acids and derivatives	PFPP	0	0	0	0	0	1
Galactose-meto-5TMS(1)	L-Galactose	12772-65-5	Carbohydrates and carbohydrate conjugates	Organic oxygen compounds	GCMS	0.259603	0.292681	0.151768	0.128228	0.812757	1
Galacturonic acid-meto-5TMS(1)/(2)	Galacturonic acid	14982-50-4	Carbohydrates and carbohydrate conjugates	Organic oxygen compounds	GCMS	0.00947301	0.588154	0.0366044	0.382691	0.187529	1
GCA	Glycocholic acid	475-31-0	Primary bile acids	Bile acids	Bile acids	0.0173465	0.0895343	0.023127	0.139255	0.216387	1
GCDCA	Chenodeoxycholic acid glycine conjugate	640-79-9	Primary bile acids	Bile acids	Bile acids	0.0337342	0.796576	0.0432281	0.240186	0.944034	1
GDCA	Deoxycholylglycine	16409-34-0	Secondary bile acids	Bile acids	Bile acids	0	0	0.0486776	0.038382	0.0801641	1
GLCA	Lithocholic acid glycine conjugate	474-74-8	Secondary bile acids	Bile acids	Bile acids	0.0660982	1	0.134017	0.130172	0.919341	0.314502
Glucose 1-phosphate	Glucose 1-phosphate	59-56-3	Carbohydrates and carbohydrate conjugates	Organic oxygen compounds	Ion-pair	0.16763	0	0.0404624	0	0.190751	1
Glucose 6-phosphate	Glucose 6-phosphate	56-73-5	Carbohydrates and carbohydrate conjugates	Organic oxygen compounds	Ion-pair	1	0	0.72093	0.232558	0.418605	0.604651
Glucose-meto-5TMS(2)/(1)	D-Glucose	50-99-7	Carbohydrates and carbohydrate conjugates	Organic oxygen compounds	GCMS	0.263336	0.289591	0.158006	0.123327	0.817531	1
Glucuronic acid-meto-5TMS(1)	D-Glucuronic acid	6556-12-3	Carbohydrates and carbohydrate conjugates	Organic oxygen compounds	GCMS	0.0184437	0.377715	0.0330005	0.278282	0.220766	1
Glutamic acid 5-methylester-2TMS	Glutamic acid gamma-methyl ester	1499-55-4	Amino acids, peptides, and analogues	Organic acids and derivatives	GCMS	0.0397134	0.28145	0.316545	1	0.403629	0.254145
Glutaric acid-2TMS	Glutaric acid	110-94-1	Dicarboxylic acids and derivatives	Organic acids and derivatives	GCMS	0.224413	0.280408	0.181706	1	0.0308405	0.130841
Gly	Glycine	56-40-6	Amino acids, peptides, and analogues	Organic acids and derivatives	Chiral amino acid	0	0.1442	0	0.084807	0.159382	1
Glyceric acid-3TMS	Glyceric acid	473-81-4	Carbohydrates and carbohydrate conjugates	Organic oxygen compounds	GCMS	0.39082	0.368212	0.733583	0.313224	1	0.474778
Glycerol 3-phosphate	Glycerol 3-phosphate	57-03-4	Others	Lipids and lipid-like molecules	Ion-pair	0.920408	1	0.173469	0.0979592	0.467347	0.222449
Glycerol-3TMS	Glycerol	56-81-5	Carbohydrates and carbohydrate conjugates	Organic oxygen compounds	GCMS	0.830122	0.854776	0.973881	1	0.76365	0.839216
Glycolic acid	Glycolic acid	79-14-1	Hydroxy acids and derivatives	Organic acids and derivatives	SCFAs	0.188823	0.279486	0.119269	0.253302	0.512775	1
Glycyl-Glycine-3TMS	Glycyl-glycine	556 - 50 - 3	Amino acids, peptides, and analogues	Organic acids and derivatives	GCMS	1	0.485169	0.00485116	0.938202	0.0587664	0.181534
Glyoxylic acid	Glyoxylic acid	298-12-4	Carboxylic acids	Organic acids and derivatives	SCFAs	0.261086	0.339281	0.430858	0.376542	0.5471	1
Guanine	Guanine	73-40-5	Purines and purine derivatives	Organoheterocyclic compounds	PFPP	0	0.617021	0.0425532	0.276596	1	0.106383
Guanosine	Guanosine	118-00-3	Purine nucleosides	Nucleosides, nucleotides, and analogues	PFPP	0.493024	0.448846	0.0254018	0.362812	1	0.560542
Guanosine 3',5'-cyclic monophosphate	Guanosine 3',5'-cyclic monophosphate	7665-99-8	Purine nucleosides	Nucleosides, nucleotides, and analogues	Ion-pair	0.709677	0	0.537634	0	0.526882	1
Guanosine monophosphate	Guanosine monophosphate	85-32-5	Purine nucleosides	Nucleosides, nucleotides, and analogues	PFPP	1	0.207265	0.512286	0.191774	0.667201	0.872863
GUDCA	Glycine-conjugated ursodeoxycholic acid	64480-66-6	Secondary bile acids	Bile acids	Bile acids	0.0442744	0.245988	0	0.0612104	1	0.629327
HDCA	Hyodeoxycholic acid	83-49-8	Secondary bile acids	Bile acids	Bile acids	0	0	1	0.783039	0	0
Histamine	Histamine	51-45-6	Amines	Organic nitrogen compounds	PFPP	1	0.189711	0.0404226	0.118665	0.724238	0.85454
Hydroquinone-2TMS	Hydroquinone	123-31-9	Phenols	Benzenoids	GCMS	0.504202	0.56448	1	0.977214	0.80947	0.728022
Hydroxylamine-3TMS	Hydroxylamine	7803-49-8	Others	Homogeneous non-metal compounds	GCMS	0.882212	1	0.856278	0.908617	0.837441	0.960703
Hypotaurine-3TMS	Hypotaurine	300-84-5	Others	Organic acids and derivatives	GCMS	0.00666411	0.0754627	1	0.0404641	0.0345671	0.0238278
Hypoxanthine	Hypoxanthine	68-94-0	Purines and purine derivatives	Organoheterocyclic compounds	PFPP	0.475275	1	0.0477658	0.885273	0.59426	0.74652
Inosine	Inosine	58-63-9	Purine nucleosides	Nucleosides, nucleotides, and analogues	PFPP	0.405389	0.468764	0.012532	0.243866	1	0.36896
Inositol-6TMS(2)	myo-Inositol	87-89-8	Alcohols and polyols	Organic oxygen compounds	GCMS	0.172764	0.280793	0.212907	0.994309	1	0.544207
Isobutyric acid	Isobutyric acid	79-31-2	Carboxylic acids	Organic acids and derivatives	SCFAs	0.221642	0.731813	1	0.955559	0.130431	0.252771
Isocitric acid (4TMS)	Isocitric acid	320-77-4	Tricarboxylic acids and derivatives	Organic acids and derivatives	GCMS(Ms)/IPFPP(Hu)	1	0	0	0.217033	0.357143	0
Isovaleric acid	Isovaleric acid	503-74-2	Fatty Acyls	Lipids and lipid-like molecules	SCFAs	0.130427	0.603364	1	0.895111	0.062221	0.186696
Kynurenine	Kynurenine	2922-83-0	Others	Organic oxygen compounds	PFPP	0	1	0.314286	0.657143	0	0.542857
Lactic acid	Lactic acid	50-21-5	Hydroxy acids and derivatives	Organic acids and derivatives	SCFAs	0.0277855	0.0293348	0.0193489	0.0163121	0.401695	1
Lactose-meto-8TMS(1)	Alpha-Lactose	63-42-3	Carbohydrates and carbohydrate conjugates	Organic oxygen compounds	GCMS	0.0363292	0.0393303	1	0.139236	0.179198	0.117122
L-Ala	L-Alanine	56-41-7	L-AA	Organic acids and derivatives	Chiral amino acid	0.500656	1	0.284055	0.841484	0.8368	0.874274
L-Arg	L-Arginine	74-79-3	L-AA	Organic acids and derivatives	Chiral amino acid	0.242373	0.657627	0.0152542	1	0.922034	0.822034
L-Asn	L-Asparagine	70-47-3	L-AA	Organic acids and derivatives	Chiral amino acid	0.18006	0.700893	0.111607	0.80506	1	0.68006
L-Asp	L-Aspartic acid	56-84-8	L-AA	Organic acids and derivatives	Chiral amino acid	0.136039	0.416045	0.446673	0.564832	0.583955	1
Lauric acid-TMS	Lauric acid	143-07-7	Fatty Acyls	Lipids and lipid-like molecules	GCMS	0.390216	1	0.538592	0.644734	0.290586	0.734818
LCA	Lithocholic acid	434-13-9	Secondary bile acids	Bile acids	Bile acids	0.00231698	0.00369658	0.23166	1	0.01035	0.0776409
L-Gln	L-Glutamine	56-85-9	L-AA	Organic acids and derivatives	Chiral amino acid	0.0577989	0.60966	0.202692	0.340459	0.406176	1
L-Glu	L-Glutamic acid	56-86-0	L-AA	Organic acids and derivatives	Chiral amino acid	0.26865	0.978897	0.343015	1	0.424077	0.867778
L-His	L-Histidine	71-00-1	L-AA	Organic acids and derivatives	Chiral amino acid	0.0481928	0.629518	0.063253	0.638554	0.575301	1
L-Ile	L-Isoleucine	73-32-5	L-AA	Organic acids and derivatives	Chiral amino acid	0.146677	0.950853	0.223835	0.613445	0.454036	1
Linoleic acid-TMS	Linoleic acid	60-33-3	Fatty Acyls	Lipids and lipid-like molecules	GCMS	0.465881	0.716694	0.666937	0.199025	0.260764	1
L-Leu	L-Leucine	61-90-5	L-AA	Organic acids and derivatives	Chiral amino acid	0.135939	0.827504	0.190062	0.580788	0.465105	1
L-Lys	L-Lysine	56-87-1	L-AA	Organic acids and derivatives	Chiral amino acid	0.19218	1	0.225505	0.715397	0.664519	0.91313
L-Met	L-Methionine	63-68-3	L-AA	Organic acids and derivatives	Chiral amino acid	0.190369	1	0.270128	0.893153	0.565087	0.851016
LPC(14:0)	Not included		LPtdC	Lipids and lipid-like molecules	Phospholipids	0.352579	0.35973	0	0	1	0.207473
LPC(16:0)	Not included		LPtdC	Lipids and lipid-like molecules	Phospholipids	0.817654	0.813151	0.00760507	0.00837615	1	0.819507
LPC(16:1)	Not included		LPtdC	Lipids and lipid-like molecules	Phospholipids	0.777615	0.73416	0	0	1	0.248872
LPC(18:0)	Not included		LPtdC	Lipids and lipid-like molecules	Phospholipids	1	0.280583	0.00698729	0.00528157	0.865778	0.560444
LPC(18:1)	Not included		LPtdC	Lipids and lipid-like molecules	Phospholipids	0.531998	0.3081	0.0127555	0.0469121	1	0.406036
LPC(18:2)	Not included		LPtdC	Lipids and lipid-like molecules	Phospholipids	0.539888	0.343692	0	0.0987379	1	0.105997
LPC(20:0)	Not included		LPtdC	Lipids and lipid-like molecules	Phospholipids	0.775881	0	0	0	1	0.914332
LPC(20:1)	Not included		LPtdC	Lipids and lipid-like molecules	Phospholipids	0.717411	0	0	0	0.984903	1
LPC(20:2)	Not included		LPtdC	Lipids and lipid-like molecules	Phospholipids	0.621403	0.132984	0	0	0.886126	1
LPE(14:0)	Not included		LPtdE	Lipids and lipid-like molecules	Phospholipids	0.253328	0.46672	0.0697365	0.45771	0.20808	1
LPE(16:0)	Not included		LPtdE	Lipids and lipid-like molecules	Phospholipids	0.339873	0.563594	0.0601483	0.987716	0.291013	1
LPE(16:1)	Not included		LPtdE	Lipids and lipid-like molecules	Phospholipids	0.242116	0.162465	0.0174816	1	0.0666379	0.285961
LPE(18:0)	Not included		LPtdE	Lipids and lipid-like molecules	Phospholipids	1	0.189483	0.0215659	0.133738	0.530406	0.260888
LPE(18:1)	Not included		LPtdE	Lipids and lipid-like molecules	Phospholipids	0.393549	0.302739	0.0422465	1	0.172326	0.298712
LPE(18:2)	Not included		LPtdE	Lipids and lipid-like molecules	Phospholipids	0.206316	0.156735	0.0210381	1	0.262241	0.137614
LPE(20:0)	Not included		LPtdE	Lipids and lipid-like molecules	Phospholipids	1	0.246218	0	0	0.723105	0.255602
LPE(20:1)	Not included		LPtdE	Lipids and lipid-like molecules	Phospholipids	0.670207	0.262951	0	0.363173	1	0.382483
LPE(20:3)	Not included		LPtdE	Lipids and lipid-like molecules	Phospholipids	0.823652	0	0	1	0	0.566195
LPE(22:0)	Not included		LPtdE	Lipids and lipid-like molecules	Phospholipids	1	0.264901	0.084725	0.0470435	0.826109	0.250865
LPG(14:0)	Not included		LPtdG	Lipids and lipid-like molecules	Phospholipids	0.147997	0.341152	0.0851589	0.0817594	0.166969	1
LPG(16:0)	Not included		LPtdG	Lipids and lipid-like molecules	Phospholipids	0.314105	0.311254	0.0260755	0.237201	0.760937	1
LPG(16:1)	Not included		LPtdG	Lipids and lipid-like molecules	Phospholipids	0.611873	0.533329	0	0.343784	0.0926331	1
LPG(18:0)	Not included		LPtdG	Lipids and lipid-like molecules	Phospholipids	0.504043	0.28596	0.0457297	0.275723	1	0.408657
LPG(18:1)	Not included		LPtdG	Lipids and lipid-like molecules	Phospholipids	0.55492	0.235999	0.0521797	1	0.365606	0.292119
LPG(18:2)	Not included		LPtdG	Lipids and lipid-like molecules	Phospholipids	1	0.193575	0	0.142471	0.774912	0.677046
L-Phe	L-Phenylalanine	63-91-2	L-AA	Organic acids and derivatives	Chiral amino acid	0.184562	0.727857	0.188768	0.530183	0.53711	1
LPI(16:0)	Not included		LPtdI	Lipids and lipid-like molecules	Phospholipids	0.820862	0.0624281	0.00795397	1	0.715452	0.236991
LPI(18:0)	Not included		LPtdI	Lipids and lipid-like molecules	Phospholipids	1	0.0363308	0.00165811	0.00497588	0.328703	0.130769
LPI(18:1)	Not included		LPtdI	Lipids and lipid-like molecules	Phospholipids	1	0.058361	0.00752728	0.0484219	0.89528	0.111057
LPI(20:0)	Not included		LPtdI	Lipids and lipid-like molecules	Phospholipids	1	0	0	0	0.469702	0
LPS(16:0)	Not included		LPtdS	Lipids and lipid-like molecules	Phospholipids	0.277414	0	0	0	0.187857	1
LPS(18:0)	Not included		LPtdS	Lipids and lipid-like molecules	Phospholipids	1	0.158837	0	0.0271446	0.918637	0.913826
LPS(20:0)	Not included		LPtdS	Lipids and lipid-like molecules	Phospholipids	0.660031	0	0	0	1	0.478471
LPS(22:0)	Not included		LPtdS	Lipids and lipid-like molecules	Phospholipids	0.631277	0	0	0	1	0.44107
L-Ser	L-Serine	56-45-1	L-AA	Organic acids and derivatives	Chiral amino acid	0.273368	1	0.303095	0.790683	0.737052	0.935642
LTB4-EA	Leukotriene B4 ethanolamide		EA (ethanolamide)	Lipid Mediator	Lipid mediator	0	1	0	0	0	0.915966
L-Thr	L-Threonine	72-19-5	L-AA	Organic acids and derivatives	Chiral amino acid	0.169215	0.821056	0.281793	0.750174	0.554552	1
L-Trp	L-Tryptophan	73-22-3	L-AA	Organic acids and derivatives	Chiral amino acid	0.264418	0.623504	0.112078	0.454842	0.828074	1
L-Tyr	L-Tyrosine	60-18-4	L-AA	Organic acids and derivatives	Chiral amino acid	0.314303	0.842403	0.216771	0.722569	0.753197	1
L-Val	L-Valine	72-18-4	L-AA	Organic acids and derivatives	Chiral amino acid	0.118412	0.77083	0.210542	0.479278	0.582527	1
Lyxose-meto-4TMS(1)	Lyxose	1114-34-7	Carbohydrates and carbohydrate conjugates	Organic oxygen compounds	GCMS	0.209968	0.448734	0.478672	1	0.446339	0.941435
Malic acid	Malic acid	97-67-6	Hydroxy acids and derivatives	Organic acids and derivatives	SCFAs	1	0.958577	0.0857284	0.421477	0.679239	0.225562
Mannitol-6TMS	Mannitol	69-65-8	Carbohydrates and carbohydrate conjugates	Organic oxygen compounds	GCMS	0.00831882	0.000420681	0.0114176	0.00562883	1	0.00569401
Margaric acid-TMS	Margaric acid	506-12-7	Fatty Acyls	Lipids and lipid-like molecules	GCMS	0.289309	1	0.386858	0.999977	0.323086	0.39071
Methionine sulfoxide	Methionine sulfoxide	3226-65-1	Amino acids, peptides, and analogues	Organic acids and derivatives	PFPP	0.217246	1	0.278228	0.611482	0.293949	0.54788
Methylsuccinic acid-2TMS	Methylsuccinic acid	498-21-5	Fatty Acyls	Lipids and lipid-like molecules	GCMS	0.0832199	1	0.121064	0.238225	0.138307	0.058989
Monostearin-2TMS	MG(18:0/0:0/0:0)	123-94-4	Monoradylglycerols	Lipids and lipid-like molecules	GCMS	0.862237	0.896245	0.809568	1	0.965205	0.850014
Myristic acid-TMS	Myristic acid	544-63-8	Fatty Acyls	Lipids and lipid-like molecules	GCMS	0.300252	0.916734	0.385221	1	0.354133	0.446762
N-Acetylmannosamine-meto-4TMS(1)	N-Acetylmannosamine	3615-17-6	Carbohydrates and carbohydrate conjugates	Organic oxygen compounds	GCMS	0.102406	0.179306	0.0960865	0.202376	1	0.686748
Niacinamide	Niacinamide	98-92-0	Others	Organoheterocyclic compounds	PFPP	0.278302	0.202437	0.192217	0.355346	1	0.248428
Nicotinic acid	Nicotinic acid	59-67-6	Others	Organoheterocyclic compounds	PFPP	0.421281	0.508889	0.163617	1	0.222174	0.243637
Nonanoic acid-TMS	Pelargonic acid	112-05-0	Fatty Acyls	Lipids and lipid-like molecules	GCMS	0.817594	0.920808	1	0.816932	0.813894	0.898001
Norepinephrine	Norepinephrine	51-41-2	Phenols	Benzenoids	PFPP(Ms)/GCMS(Hu)	0.00172252	0.00167186	0.0108671	0.14535	1	0.0148947
Octadecanol-TMS	Octadecanol	112-92-5	Fatty Acyls	Lipids and lipid-like molecules	GCMS	0.688967	1	0.70685	0.87019	0.620629	0.663101
Octanoic acid-TMS	Caprylic acid	124-07-2	Fatty Acyls	Lipids and lipid-like molecules	GCMS	0.813832	1	0.896795	0.650054	0.599141	0.934979
OEA	Oleoylethanolamide	111-58-0	EA (ethanolamide)	Lipid Mediator	Lipid mediator	0.413531	0.470606	0.00335546	1	0.255188	0.171577
Oleic acid-TMS	Oleic acid	112-80-1	Fatty Acyls	Lipids and lipid-like molecules	GCMS	0.556206	0.751051	0.743676	0.564477	0.64429	1
Ophthalmic acid	Ophthalmic acid	495-27-2	Amino acids, peptides, and analogues	Organic acids and derivatives	PFPP	0	0	0	0	0.862745	1
Ornithine	Ornithine	3184-13-2	Amino acids, peptides, and analogues	Organic acids and derivatives	PFPP	0.118124	0.764104	0.0888575	0.4189	0.744711	1
Oxalic acid-2TMS	Oxalic acid	144-62-7	Dicarboxylic acids and derivatives	Organic acids and derivatives	GCMS	0	0.365562	0.31739	0.267509	0.297233	1
Palmitic acid-TMS	Palmitic acid	57-10-3	Fatty Acyls	Lipids and lipid-like molecules	GCMS	0.698499	0.697536	0.885247	0.690469	0.774085	1
Palmitoleic acid-TMS	Palmitoleic acid	373-49-9	Fatty Acyls	Lipids and lipid-like molecules		0.553783	0.616013	0.796321	0.594331	0.686597	1
Pantothenic acid	Pantothenic acid	79-83-4	Alcohols and polyols	Organic oxygen compounds	PFPP	0.393939	0.692557	0.24875	1	0.120918	0.274492
PC(28:0-14:0/14:0)	Not included		PtdC	Lipids and lipid-like molecules	Phospholipids	0.389787	0.375747	0	0.121905	1	0.300624
PC(32:0-16:0/16:0)	Not included		PtdC	Lipids and lipid-like molecules	Phospholipids	0.242538	0.412365	0.103055	0.019456	1	0.480624
PC(32:1-16:0/16:1)	Not included		PtdC	Lipids and lipid-like molecules	Phospholipids	0.104708	0.233359	0.655699	0	1	0.166304
PC(34:0-16:0/18:0)	Not included		PtdC	Lipids and lipid-like molecules	Phospholipids	0.224856	0.16579	0.427453	0.0372924	1	0.259719
PC(34:1-16:0/18:1)	Not included		PtdC	Lipids and lipid-like molecules	Phospholipids	0.133561	0.254443	0.0495265	0.0118763	1	0.324295
PC(34:1-16:1/18:0)	Not included		PtdC	Lipids and lipid-like molecules	Phospholipids	0	0	0	0	1	0
PC(34:2-16:0/18:2)	Not included		PtdC	Lipids and lipid-like molecules	Phospholipids	0.0975155	0.401912	0.0505816	0.0117318	1	0.0703899
PC(34:2-16:1/18:1)	Not included		PtdC	Lipids and lipid-like molecules	Phospholipids	0	0	0	0	1	0
PC(36:1-16:0/20:1)	Not included		PtdC	Lipids and lipid-like molecules	Phospholipids	0.165706	0.27717	0.666037	0	1	0.29821
PC(36:1-18:0/18:1)	Not included		PtdC	Lipids and lipid-like molecules	Phospholipids	0.0721706	0.088219	0.123834	0	1	0.118533
PC(36:2-16:0/20:2)	Not included		PtdC	Lipids and lipid-like molecules	Phospholipids	0.130924	0.150872	0.135882	0	1	0.128849
PC(36:2-18:0/18:2)	Not included		PtdC	Lipids and lipid-like molecules	Phospholipids	0.0668526	0.129848	0.0357709	0	1	0.0619255
PC(36:2-18:1/18:1)	Not included		PtdC	Lipids and lipid-like molecules	Phospholipids	0.133353	0.149125	0.230533	0.0456961	1	0.0964229
PC(36:3-16:0/20:3)	Not included		PtdC	Lipids and lipid-like molecules	Phospholipids	0.064534	0.130255	0	0	1	0.0790999
PC(36:3-18:1/18:2)	Not included		PtdC	Lipids and lipid-like molecules	Phospholipids	0.147307	0.219899	0.211599	0.0977953	1	0
PC(36:4-16:0/20:4)	Not included		PtdC	Lipids and lipid-like molecules	Phospholipids	0.0561118	0.144174	0	0	1	0.0322293
PC(36:4-18:2/18:2)	Not included		PtdC	Lipids and lipid-like molecules	Phospholipids	0.729112	0.624102	0.714784	0.289595	1	0.200866
PC(36:5-16:0/20:5)	Not included		PtdC	Lipids and lipid-like molecules	Phospholipids	0	0	0	0	1	0
PC(38:1-18:0/20:1)	Not included		PtdC	Lipids and lipid-like molecules	Phospholipids	0	0	1	0	0	0
PC(38:2-18:0/20:2)	Not included		PtdC	Lipids and lipid-like molecules	Phospholipids	0	0	0	0	1	0
PC(38:3-18:0/20:3)	Not included		PtdC	Lipids and lipid-like molecules	Phospholipids	0	0	0	0	1	0
PC(38:4-18:0/20:4)	Not included		PtdC	Lipids and lipid-like molecules	Phospholipids	0.0526053	0.0823643	0	0	1	0
PC(38:6-16:0/22:6)	Not included		PtdC	Lipids and lipid-like molecules	Phospholipids	0	0.143163	0	0.148486	1	0.187086
PC(38:6-18:1/20:5)	Not included		PtdC	Lipids and lipid-like molecules	Phospholipids	0	0	0	1	0	0
PC(44:12-22:6/22:6)	Not included		PtdC	Lipids and lipid-like molecules	Phospholipids	0	0	0	1	0	0
PE(28:0-14:0/14:0)	Not included		PtdE	Lipids and lipid-like molecules	Phospholipids	0.332364	1	0.394892	0.521881	0.819023	0.275512
PE(30:0-14:0/16:0)	Not included		PtdE	Lipids and lipid-like molecules	Phospholipids	0.177532	1	0.122396	0.349576	0.26913	0.185947
PE(30:1-14:0/16:1)	Not included		PtdE	Lipids and lipid-like molecules	Phospholipids	0.178879	0.15419	0.0450985	1	0.0910863	0.0531766
PE(32:0-16:0/16:0)	Not included		PtdE	Lipids and lipid-like molecules	Phospholipids	0.328241	1	0.228689	0.491339	0.28515	0.435789
PE(32:1-14:0/18:1)	Not included		PtdE	Lipids and lipid-like molecules	Phospholipids	0.240749	0.555896	0.211163	1	0.274832	0.245046
PE(32:1-16:0/16:1)	Not included		PtdE	Lipids and lipid-like molecules	Phospholipids	0.494149	1	0.0805285	0.352116	0.236246	0.131825
PE(32:2-14:0/18:2)	Not included		PtdE	Lipids and lipid-like molecules	Phospholipids	0.179674	0.585778	0.0432117	1	0.0818902	0.035472
PE(32:2-14:1/18:1)	Not included		PtdE	Lipids and lipid-like molecules	Phospholipids	0	0	0	1	0	0
PE(32:2-16:1/16:1)	Not included		PtdE	Lipids and lipid-like molecules	Phospholipids	0.639106	0.0650057	0.0194043	1	0.123568	0.00718105
PE(32:3-14:0/18:3)	Not included		PtdE	Lipids and lipid-like molecules	Phospholipids	0	1	0	0	0	0
PE(34:0-16:0/18:0)	Not included		PtdE	Lipids and lipid-like molecules	Phospholipids	0.419375	0.430613	0.648369	0.414849	1	0.347743
PE(34:1-16:0/18:1)	Not included		PtdE	Lipids and lipid-like molecules	Phospholipids	0.456203	0.90398	0.39296	1	0.455515	0.229976
PE(34:1-16:1/18:0)	Not included		PtdE	Lipids and lipid-like molecules	Phospholipids	1	0.766125	0.265539	0.363352	0.331634	0.0868345
PE(34:2-16:0/18:2)	Not included		PtdE	Lipids and lipid-like molecules	Phospholipids	0.301831	1	0.0726491	0.223916	0.215485	0.0228235
PE(34:2-16:1/18:1)	Not included		PtdE	Lipids and lipid-like molecules	Phospholipids	0.473159	0.314316	0.0407703	1	0.0560719	0.0306329
PE(34:3-16:0/18:3)	Not included		PtdE	Lipids and lipid-like molecules	Phospholipids	0.130897	1	0.085832	0.0427503	0.101032	0.0190785
PE(34:3-16:1/18:2)	Not included		PtdE	Lipids and lipid-like molecules	Phospholipids	0.0447781	0.108361	0	1	0.0303841	0.0225206
PE(34:4-14:0/20:4)	Not included		PtdE	Lipids and lipid-like molecules	Phospholipids	0.998041	1	0.590303	0.563274	0.722361	0
PE(36:1-16:0/20:1)	Not included		PtdE	Lipids and lipid-like molecules	Phospholipids	0.427306	0	1	0.611928	0.912168	0
PE(36:1-18:0/18:1)	Not included		PtdE	Lipids and lipid-like molecules	Phospholipids	0.256421	0.466791	0.506584	0.615347	1	0.105713
PE(36:2-18:0/18:2)	Not included		PtdE	Lipids and lipid-like molecules	Phospholipids	0.173547	0.683169	0.265727	1	0.620926	0
PE(36:2-18:1/18:1)	Not included		PtdE	Lipids and lipid-like molecules	Phospholipids	0.512805	1	0.452323	0.900854	0.129631	0.0713772
PE(36:3-16:0/20:3)	Not included		PtdE	Lipids and lipid-like molecules	Phospholipids	1	0.764363	0.0686713	0.19523	0.467206	0.0549442
PE(36:3-18:1/18:2)	Not included		PtdE	Lipids and lipid-like molecules	Phospholipids	0.637035	1	0.560251	0.7383	0.390957	0.136954
PE(36:4-16:0/20:4)	Not included		PtdE	Lipids and lipid-like molecules	Phospholipids	1	0.933264	0.132389	0.0934964	0.821319	0.0124067
PE(36:4-18:1/18:3)	Not included		PtdE	Lipids and lipid-like molecules	Phospholipids	0	0	1	0	0	0
PE(36:4-18:2/18:2)	Not included		PtdE	Lipids and lipid-like molecules	Phospholipids	0.297566	1	0.456977	0.472409	0.27828	0.178411
PE(36:5-16:0/20:5)	Not included		PtdE	Lipids and lipid-like molecules	Phospholipids	0.394685	0.174042	0.202908	1	0.393651	0.0495785
PE(36:5-16:1/20:4)	Not included		PtdE	Lipids and lipid-like molecules	Phospholipids	0.88952	0	0	1	0	0
PE(38:4-18:0/20:4)	Not included		PtdE	Lipids and lipid-like molecules	Phospholipids	0.365297	0.406849	1	0	0.852793	0.0712083
PE(38:5-18:0/20:5)	Not included		PtdE	Lipids and lipid-like molecules	Phospholipids	0	0	0	1	0	0
PE(38:6-16:0/22:6)	Not included		PtdE	Lipids and lipid-like molecules	Phospholipids	0.885842	0.750382	0.412424	1	0.663581	0.195112
PG(28:0-14:0/14:0)	Not included		PtdG	Lipids and lipid-like molecules	Phospholipids	0.277122	0.543469	0	0.300166	0.329373	1
PG(30:0-14:0/16:0)	Not included		PtdG	Lipids and lipid-like molecules	Phospholipids	0.459893	0.82521	0	0.269248	1	0.577489
PG(32:0-14:0/18:0)	Not included		PtdG	Lipids and lipid-like molecules	Phospholipids	0.367698	0.566539	0.18637	0.196914	1	0.405255
PG(32:0-16:0/16:0)	Not included		PtdG	Lipids and lipid-like molecules	Phospholipids	0.522587	0.371759	0.131953	0.260104	1	0.313647
PG(32:1-14:0/18:1)	Not included		PtdG	Lipids and lipid-like molecules	Phospholipids	0.705435	0.658181	0.246986	0.282167	1	0.544997
PG(32:1-16:0/16:1)	Not included		PtdG	Lipids and lipid-like molecules	Phospholipids	0.305103	1	0.0680772	0.230226	0.507875	0.273243
PG(34:0-16:0/18:0)	Not included		PtdG	Lipids and lipid-like molecules	Phospholipids	0.308774	0.364161	0.279851	0.487249	1	0.281613
PG(34:1-16:0/18:1)	Not included		PtdG	Lipids and lipid-like molecules	Phospholipids	0.564605	0.456705	0.33791	0.678782	1	0.314435
PG(34:1-16:1/18:0)	Not included		PtdG	Lipids and lipid-like molecules	Phospholipids	0.450125	1	0.371729	0.795068	0.911952	0.388798
PG(34:2-16:0/18:2)	Not included		PtdG	Lipids and lipid-like molecules	Phospholipids	0.250202	0.898813	0.136362	0.327177	1	0.209532
PG(34:2-16:1/18:1)	Not included		PtdG	Lipids and lipid-like molecules	Phospholipids	0.600597	1	0.276105	0.801278	0.51858	0.129205
PG(36:1-16:0/20:1)	Not included		PtdG	Lipids and lipid-like molecules	Phospholipids	0.363571	0.357105	0.912761	1	0.487658	0.0418639
PG(36:1-18:0/18:1)	Not included		PtdG	Lipids and lipid-like molecules	Phospholipids	0.581191	1	0.31117	0.328172	0.997644	0.218955
PG(36:2-18:0/18:2)	Not included		PtdG	Lipids and lipid-like molecules	Phospholipids	0.411089	0.160343	0.445663	0.10995	1	0.371872
PG(36:2-18:1/18:1)	Not included		PtdG	Lipids and lipid-like molecules	Phospholipids	0.385171	0.753723	0.24417	1	0.571221	0.270288
PG(36:3-18:1/18:2)	Not included		PtdG	Lipids and lipid-like molecules	Phospholipids	1	0.143424	0.491997	0.11634	0.521802	0.248406
PGE1-EA	PGE1-EA	210976-81-1	EA (ethanolamide)	Lipid Mediator	Lipid mediator	0	0.790682	0.894024	1	0	0.374773
Phenylacetic acid-TMS	Phenylacetic acid	103-82-2	Benzene and substituted derivatives	Benzenoids	GCMS	0.151911	0.225021	1	0.351041	0.0387171	0.0383059
Phosphoric acid-3TMS	Phosphoric acid	7664-38-2	Others	Homogeneous non-metal compounds	GCMS	0.0883227	0.0996035	0.352846	1	0.233056	0.280105
PI(30:0-14:0/16:0)	Not included		PtdI	Lipids and lipid-like molecules	Phospholipids	0	0	0	1	0	0
PI(32:0-16:0/16:0)	Not included		PtdI	Lipids and lipid-like molecules	Phospholipids	0.459329	0.180726	0.101426	0.156874	1	0.524591
PI(34:0-16:0/18:0)	Not included		PtdI	Lipids and lipid-like molecules	Phospholipids	0.351626	0.128401	0.11095	0	1	0.468815
PI(34:1-16:0/18:1)	Not included		PtdI	Lipids and lipid-like molecules	Phospholipids	0.352057	0.0875523	0.124485	0.761401	1	0.29789
PI(34:1-16:1/18:0)	Not included		PtdI	Lipids and lipid-like molecules	Phospholipids	0.241538	0	0	0	1	0.213808
PI(34:2-16:0/18:2)	Not included		PtdI	Lipids and lipid-like molecules	Phospholipids	0.869182	0.139413	0.0663395	0.599547	1	0.383654
PI(34:3-16:0/18:3)	Not included		PtdI	Lipids and lipid-like molecules	Phospholipids	0.253677	0.173025	0.287769	0.0744895	1	0.641425
PI(36:0-18:0/18:0)	Not included		PtdI	Lipids and lipid-like molecules	Phospholipids	0.670514	0.281601	0	0	1	0.310991
PI(36:1-18:0/18:1)	Not included		PtdI	Lipids and lipid-like molecules	Phospholipids	0.461141	0.0571305	0.0206781	0.0352817	1	0.373231
PI(36:2-16:0/20:2)	Not included		PtdI	Lipids and lipid-like molecules	Phospholipids	0.0914398	0	0	0	1	0.326546
PI(36:2-18:0/18:2)	Not included		PtdI	Lipids and lipid-like molecules	Phospholipids	0.187583	0.0367134	0.0302441	0.0124785	1	0.228543
PI(36:2-18:1/18:1)	Not included		PtdI	Lipids and lipid-like molecules	Phospholipids	0.169435	0.0366635	0.0748988	0.184815	1	0.199822
PI(36:3-16:0/20:3)	Not included		PtdI	Lipids and lipid-like molecules	Phospholipids	0.424137	0	0	0	1	0.417882
PI(36:3-18:0/18:3)	Not included		PtdI	Lipids and lipid-like molecules	Phospholipids	0	0	0	0	1	0
PI(36:3-18:1/18:2)	Not included		PtdI	Lipids and lipid-like molecules	Phospholipids	0.413951	0.170498	0	0.128016	1	0.196794
PI(36:5-16:0/20:5)	Not included		PtdI	Lipids and lipid-like molecules	Phospholipids	0	0	0	1	0	0
PI(38:2-18:0/20:2)	Not included		PtdI	Lipids and lipid-like molecules	Phospholipids	0.314081	0	0	0	1	0.30422
PI(38:2-18:1/20:1)	Not included		PtdI	Lipids and lipid-like molecules	Phospholipids	0	0	0	0	1	0
PI(38:3-18:0/20:3)	Not included		PtdI	Lipids and lipid-like molecules	Phospholipids	0.326191	0.0261448	0	0	1	0.231701
PI(38:4-18:0/20:4)	Not included		PtdI	Lipids and lipid-like molecules	Phospholipids	0.164295	0.026471	0	0	1	0.0902545
PI(38:4-18:1/20:3)	Not included		PtdI	Lipids and lipid-like molecules	Phospholipids	0	0	0	0	1	0
PI(38:5-18:0/20:5)	Not included		PtdI	Lipids and lipid-like molecules	Phospholipids	0	0	0	0	1	0.558634
PI(40:6-18:0/22:6)	Not included		PtdI	Lipids and lipid-like molecules	Phospholipids	0.364592	0.192215	0	0	1	0.663291
Propionic acid	Propionic acid	79-09-4	Carboxylic acids	Organic acids and derivatives	SCFAs	0.473463	0.791825	0.408212	0.877728	0.530913	1
PS(28:0-14:0/14:0)	Not included		PtdS	Lipids and lipid-like molecules	Phospholipids	0	0	0	0	1	0
PS(32:1-16:0/16:1)	Not included		PtdS	Lipids and lipid-like molecules	Phospholipids	1	0	0	0	0.366576	0.0756725
PS(32:2-14:0/18:2)	Not included		PtdS	Lipids and lipid-like molecules	Phospholipids	0.77509	0	0	0.227947	1	0.443894
PS(32:2-16:1/16:1)	Not included		PtdS	Lipids and lipid-like molecules	Phospholipids	1	0	0	0.130242	0.158135	0.0352062
PS(34:1-16:0/18:1)	Not included		PtdS	Lipids and lipid-like molecules	Phospholipids	0.951648	0.0810249	0.0672225	0.0505574	1	0.343877
PS(34:2-16:0/18:2)	Not included		PtdS	Lipids and lipid-like molecules	Phospholipids	1	0.0826154	0	0	0.954515	0.26697
PS(34:2-16:1/18:1)	Not included		PtdS	Lipids and lipid-like molecules	Phospholipids	1	0	0	0	0	0
PS(36:1-18:0/18:1)	Not included		PtdS	Lipids and lipid-like molecules	Phospholipids	0.351213	0.0700104	0.117937	0.0103919	1	0.109231
PS(36:2-18:0/18:2)	Not included		PtdS	Lipids and lipid-like molecules	Phospholipids	0.555782	0	0	0	1	0
PS(36:2-18:1/18:1)	Not included		PtdE	Lipids and lipid-like molecules	Phospholipids	1	0	0	0	0.52293	0
PS(36:3-16:0/20:3)	Not included		PtdE	Lipids and lipid-like molecules	Phospholipids	1	0	0	0	0.786115	0.102457
PS(36:4-16:0/20:4)	Not included		PtdE	Lipids and lipid-like molecules	Phospholipids	0.774593	0	0	0	1	0.0596056
PS(38:3-18:0/20:3)	Not included		PtdE	Lipids and lipid-like molecules	Phospholipids	0	0	0	0	1	0
PS(38:4-18:0/20:4)	Not included		PtdE	Lipids and lipid-like molecules	Phospholipids	0	0	0	0	1	0
Putrescine-4TMS	Putrescine	110-60-1	Amines	Organic nitrogen compounds	GCMS	0.362424	1	0.00109671	0.529664	0.0368101	0.0631119
Pyruvic acid	Pyruvic acid	127-17-3	Keto acids and derivatives	Organic acids and derivatives	SCFAs	0.229955	0.230204	0.326444	0.2251	1	0.982134
Rhamnose-meto-4TMS(1)/(2)	Rhamnose	10485-94-6	Carbohydrates and carbohydrate conjugates	Organic oxygen compounds	GCMS	0.192835	0.199851	0.0258053	0.0640746	0.341581	1
Ribose 5-phosphate	Ribose 5-phosphate	34980-65-9 (D-)	Carbohydrates and carbohydrate conjugates	Organic oxygen compounds	Ion-pair	0.421053	0	0.263158	0	1	0.315789
Ribose-meto-4TMS	D-Ribose	613-83-2	Carbohydrates and carbohydrate conjugates	Organic oxygen compounds	GCMS	0.253761	1	0.976599	0.673217	0.163791	0.754044
Ribulose 5-phosphate	Ribulose 5-phosphate	4151-19-3 (D-)	Carbohydrates and carbohydrate conjugates	Organic oxygen compounds	Ion-pair	0	0	0	0	0	0
S-Adenosylmethionine	S-Adenosylmethionine	485-80-3	Others	Nucleosides, nucleotides, and analogues	PFPP	0.740741	1	0	0.273369	0.463845	0
Sarcosine-2TMS	Sarcosine	107-97-1	Amino acids, peptides, and analogues	Organic acids and derivatives	GCMS	0.668807	0.709186	0.714642	0.786534	0.65425	1
Serotonin	Serotonin	50-67-9	Others	Organoheterocyclic compounds	PFPP	0.566667	0	0	1	0.266667	0
SM(34:1-d18:1/16:0)	Not included		SM	Lipids and lipid-like molecules	Phospholipids	0.487712	0.867503	0.0891399	0.0243503	1	0.97036
SM(36:1-d18:1/18:0)	Not included		SM	Lipids and lipid-like molecules	Phospholipids	0.939214	0.23896	0	0	1	0.447633
SM(38:1-d18:1/20:0)	Not included		SM	Lipids and lipid-like molecules	Phospholipids	0.344187	0.278536	0	0	1	0.301043
SM(40:1-d18:1/22:0)	Not included		SM	Lipids and lipid-like molecules	Phospholipids	0.580496	0.543078	0	0	1	0.333688
Sorbose-meto-5TMS(1)	Sorbose	3615-56-3	Carbohydrates and carbohydrate conjugates	Organic oxygen compounds	GCMS	0.575324	0.54368	0.415466	0.631771	1	0.402517
Spermidine-5TMS	Spermidine	124-20-9	Amines	Organic nitrogen compounds	GCMS	0.187738	1	0.026064	0.499611	0.0777639	0.0571851
Stearic acid-TMS	Stearic acid	57-11-4	Fatty Acyls	Lipids and lipid-like molecules	GCMS	0.448615	0.966061	0.621504	1	0.542864	0.705237
Succinic acid	Succinic acid	110-15-6	Dicarboxylic acids and derivatives	Organic acids and derivatives	SCFAs	0.0181774	0.19656	0.0046701	0.0105698	1	0.0463429
Sucrose-8TMS	Sucrose	57-50-1	Carbohydrates and carbohydrate conjugates	Organic oxygen compounds	GCMS	0.373573	0.676984	0.569922	0.296497	0.270987	1
Symmetric dimethylarginine	Symmetric dimethylarginine	30344-00-4	Amino acids, peptides, and analogues	Organic acids and derivatives	PFPP	0.339517	0.723631	0.0247657	1	0.187765	0.128663
TCA	Taurocholic acid	81-24-3	Primary bile acids	Bile acids	Bile acids	0.0103411	0.012677	0	0.00946046	0.512647	1
TCDCA	Taurochenodesoxycholic acid	6009-98-9	Primary bile acids	Bile acids	Bile acids	0.0302675	0.0662848	0	0.0279382	1	0.260128
TDCA	Taurodeoxycholic acid	207737-97-1	Secondary bile acids	Bile acids	Bile acids	0	0	0	0	0.0764696	1
tetranor-12-HETE	tetranor-12(S)-HETE		AA (arachidonic acid)	Lipid Mediator	Lipid mediator	0	0	0	0	1	0
Threitol-4TMS	D-Threitol	2418-52-2	Carbohydrates and carbohydrate conjugates	Organic oxygen compounds	GCMS	0.0339261	0.0498362	0.288021	0.131025	1	0.179691
Threonic acid-4TMS	Threonic acid	3909-12-4	Carbohydrates and carbohydrate conjugates	Organic oxygen compounds	GCMS	0.0212578	0.0540301	0.852081	0.0416298	1	0.00620018
Thymidine	Thymidine	50-89-5	Pyrimidine nucleosides	Nucleosides, nucleotides, and analogues	PFPP	0.184337	1	0.0191795	0.539957	0.18407	0.348428
Thymidine monophosphate	Thymidine monophosphate	365-07-1 (5'-)	Pyrimidine nucleosides	Nucleosides, nucleotides, and analogues	PFPP	0.243478	1	0.16087	0.991304	0.291304	0.934783
Thymine	Thymine	65-71-4	Pyrimidines and pyrimidine derivatives	Organoheterocyclic compounds	PFPP	0.15456	0.373285	0.0472155	1	0.0657789	0.0883777
TLCA	Lithocholyltaurine	516-90-5	Secondary bile acids	Bile acids	Bile acids	0.342963	0.21791	0.367026	0.471847	0.696721	1
Trehalose-8TMS	Trehalose	99-20-7	Carbohydrates and carbohydrate conjugates	Organic oxygen compounds	GCMS	0.540962	0.31599	1	0.220178	0.713198	0.813099
Triethanolamine-3TMS	Triethanolamine	102-71-6	Amines	Organic nitrogen compounds	GCMS	0.1431	0.601587	0.565316	0.635307	1	0.998016
Tryptamine-3TMS	Tryptamine	61-54-1	Others	Organoheterocyclic compounds	GCMS	0.203028	1	0.0214896	0.510965	0.0974847	0.0532845
TUDCA	Tauroursodeoxycholic acid	14605-22-2	Secondary bile acids	Bile acids	Bile acids	0	0	0	0	1	0.154355
Tyramine-3TMS	Tyramine	51-67-2	Others	Benzenoids	GCMS	0.89331	1	0.0807473	0.32074	0.517588	0.173766
UDCA	Ursodeoxycholic acid	128-13-2	Secondary bile acids	Bile acids	Bile acids	0.694715	0.552539	0.00854456	0.15403	0.915476	1
Uracil	Uracil	66-22-8	Pyrimidines and pyrimidine derivatives	Organoheterocyclic compounds	PFPP	0.2245	0.493815	0.231356	1	0.273344	0.376758
Urea-2TMS	Urea	57-13-6	Others	Organic acids and derivatives	GCMS	0.540878	0.697275	1	0.730419	0.785717	0.921293
Uric acid	Uric acid	69-93-2	Purines and purine derivatives	Organoheterocyclic compounds	PFPP	0.353741	0.285714	1	0.353741	0.0884354	0.115646
Uridine	Uridine	58-96-8	Pyrimidine nucleosides	Nucleosides, nucleotides, and analogues	PFPP	0.654935	0.624005	0.156142	0.300313	1	0.838
Uridine monophosphate	Uridine monophosphate	58-97-9 (5'-)	Pyrimidine nucleosides	Nucleosides, nucleotides, and analogues	Ion-pair	0.169492	0.110169	0.237288	0.0847458	0.254237	1
Valeric acid	Valeric acid	109-52-4	Fatty Acyls	Lipids and lipid-like molecules	SCFAs	0.0996838	0.340985	0.4592	1	0.0353263	0.179947
Xanthine	Xanthine	69-89-6	Purines and purine derivatives	Organoheterocyclic compounds	PFPP	0.230068	0.51101	0.0675778	1	0.125285	0.220197
Xylose-meto-4TMS(2)	D-Xylose	58 - 86 - 6	Carbohydrates and carbohydrate conjugates	Organic oxygen compounds	GCMS	0.187757	0.37542	0.339466	0.970396	0.485105	1
Xylulose-meto-4TMS	D-Xylulose	551 - 84 - 8	Carbohydrates and carbohydrate conjugates	Organic oxygen compounds	GCMS	0.491308	0.886946	1	0.907597	0.352018	0.793172
The number of the detected metabolites						374	348	309	341	389	378
The relative area value among samples in each metabolite was normalized by dividing by the maximum value of each metabolite.

## Sheet: Suppl Table 5
Supplementary Table 5. Metabolite set enrichment analysis (MSEA) data of the fecal metabolome obtained from patients with CRC.
	total	expected	hits	Raw p	Holm p	FDR
Irritable bowel syndrome	81	10.4	51	8.7e-29	5.74e-27	5.74e-27
Unclassified Ibd	83	10.6	48	1.37e-24	8.88e-23	4.51e-23
Irritable Bowel Syndrome	81	10.4	47	3.85e-24	2.47e-22	8.48e-23
Crohn's disease	233	29.8	75	6.57e-19	4.14e-17	1.08e-17
Colorectal cancer	826	106	148	1.25e-16	7.77e-15	1.66e-15
Cryptosporidium Infection	29	3.71	23	1.62e-16	9.87e-15	1.78e-15
Crohn's Disease	232	29.7	71	2.87e-16	1.72e-14	2.71e-15
Ulcerative colitis	303	38.7	83	3.35e-16	1.98e-14	2.76e-15
Ulcerative Colitis	303	38.7	79	8.81e-14	5.11e-12	6.46e-13
Colorectal Cancer	825	106	144	1.32e-13	7.52e-12	8.7e-13
Myalgic Encephalomyelitis/chronic Fatigue Syndrome	22	2.81	17	4.48e-12	2.51e-10	2.69e-11
Rheumatoid arthritis	21	2.69	14	9.65e-09	5.31e-07	5.31e-08
Gout	14	1.79	11	2.83e-08	1.53e-06	1.43e-07
Diverticular disease	23	2.94	14	5.37e-08	2.84e-06	2.53e-07
Ankylosing Spondylitis	21	2.69	13	1.26e-07	6.57e-06	5.21e-07
Rheumatoid Arthritis	21	2.69	13	1.26e-07	6.57e-06	5.21e-07
Asymptomatic Diverticulosis	22	2.81	13	2.75e-07	1.37e-05	9.55e-07
Diverticular Disease	22	2.81	13	2.75e-07	1.37e-05	9.55e-07
Symptomatic Uncomplicated Diverticular Disease	22	2.81	13	2.75e-07	1.37e-05	9.55e-07
Recurrent Clostridium Difficileﾂinfection	9	1.15	8	4.92e-07	2.31e-05	1.62e-06
Gout	14	1.79	10	5.73e-07	2.63e-05	1.8e-06
Ileal Crohn's Disease	19	2.43	11	3.28e-06	0.000147	9.83e-06
Ccd	17	2.17	10	7.85e-06	0.000346	2.25e-05
Genetically At-risk Of Celiac Disease	5	0.639	5	3.24e-05	0.00139	8.9e-05
Autism	102	13	25	0.000526	0.0221	0.00139
Juvenile Idiopathic Arthritis	3	0.384	3	0.00206	0.0844	0.00522
Autism	102	13	23	0.00305	0.122	0.00692
Bladder Infections	6	0.767	4	0.00315	0.123	0.00692
Interstitial Cystitis	6	0.767	4	0.00315	0.123	0.00692
Bladder infections	6	0.767	4	0.00315	0.123	0.00692
Metastatic Melanoma	37	4.73	8	0.0891	1	0.184
Metastatic melanoma	37	4.73	8	0.0891	1	0.184
Sepsis	11	1.41	3	0.157	1	0.304
Sepsis	11	1.41	3	0.157	1	0.304
Cirrhosis	12	1.53	3	0.19	1	0.339
Liver Cirrhosis	12	1.53	3	0.19	1	0.339
Cirrhosis	12	1.53	3	0.19	1	0.339
Immunoglobulin A Nephropathy (igan) Progressor	73	9.34	12	0.213	1	0.367
Obesity	7	0.895	2	0.222	1	0.367
Obesity	7	0.895	2	0.222	1	0.367
Enteritis	8	1.02	2	0.273	1	0.418
Intestinal Infections	8	1.02	2	0.273	1	0.418
Enteritis	8	1.02	2	0.273	1	0.418
Hepatocellular Carcinoma	6	0.767	1	0.561	1	0.822
Hepatocellular carcinoma	6	0.767	1	0.561	1	0.822
Celiac disease	97	12.4	12	0.601	1	0.831
Celiac Disease	98	12.5	12	0.616	1	0.831
Treated Celiac Disease	98	12.5	12	0.616	1	0.831
Clostridium difficile infection	7	0.895	1	0.617	1	0.831
Enthesitis-related Arthritis	23	2.94	2	0.815	1	1
Clostridium Difficile Infection	132	16.9	14	0.823	1	1
Inflammatory Bowel Disease	17	2.17	1	0.904	1	1
Inflammatory bowel disease	17	2.17	1	0.904	1	1
Immunoglobulin A Nephropathy (igan) Non Progressor	66	8.44	5	0.941	1	1
Pervasive Developmental Disorder Not Otherwise Specified	82	10.5	6	0.964	1	1
Pervasive developmental disorder not otherwise specified	82	10.5	6	0.964	1	1
Iron Deficiency	25	3.2	1	0.968	1	1
Iron deficiency	25	3.2	1	0.968	1	1
Diarrhoea Predominant Irritable Bowel Syndrome	31	3.96	1	0.986	1	1
Diarrhoea predominant irritable bowel syndrome	31	3.96	1	0.986	1	1
Campylobacter Jejuni Infection	150	19.2	7	1	1	1
Nonalcoholic Fatty Liver Disease	156	19.9	7	1	1	1
Nonalcoholic fatty liver disease	156	19.9	7	1	1	1
Data wes obtained by MetaboAnalyst 6.0 (https://www.metaboanalyst.ca/)

## Sheet: Suppl Table 6
Supplementary Table 6. Alteration of fecal metabolites by endoscopic resection in the CRC patient #1.
	Feces of patient #1			Alteration
Metabolites	Pre	Post		Post/Pre	Log2*
17-HETE	1	0		0	-10
5,6-DHET-lactone	0.211719	0		0	-10
5-KETE	0.424674	0		0	-10
17-HDHA	0.080869	0		0	-10
19,20-EpDPA	0.231081	0		0	-10
11-HEPE	0.0483363	0		0	-10
LPC(20:0)	0.775881	0		0	-10
LPC(20:1)	0.717411	0		0	-10
LPE(20:3)	0.823652	0		0	-10
LPI(20:0)	1	0		0	-10
LPS(16:0)	0.277414	0		0	-10
LPS(20:0)	0.660031	0		0	-10
LPS(22:0)	0.631277	0		0	-10
PE(36:1-16:0/20:1)	0.427306	0		0	-10
PE(36:5-16:1/20:4)	0.88952	0		0	-10
PS(36:2-18:1/18:1)	1	0		0	-10
PS(36:3-16:0/20:3)	1	0		0	-10
PS(36:4-16:0/20:4)	0.774593	0		0	-10
PI(34:1-16:1/18:0)	0.241538	0		0	-10
PI(36:2-16:0/20:2)	0.0914398	0		0	-10
PI(36:3-16:0/20:3)	0.424137	0		0	-10
PI(38:2-18:0/20:2)	0.314081	0		0	-10
PS(32:1-16:0/16:1)	1	0		0	-10
PS(32:2-14:0/18:2)	0.77509	0		0	-10
PS(32:2-16:1/16:1)	1	0		0	-10
PS(34:2-16:1/18:1)	1	0		0	-10
PS(36:2-18:0/18:2)	0.555782	0		0	-10
Guanosine 3',5'-cyclic monophosphate	0.709677	0		0	-10
beta-Hydroxybutyric acid	0.0979161	0		0	-10
Cystathionine	1	0		0	-10
D-allo-Ile	0.188119	0		0	-10
Citric acid	1	0		0	-10
Isocitric acid (4TMS)	1	0		0	-10
Fructose 6-phosphate	1	0		0	-10
Glucose 1-phosphate	0.16763	0		0	-10
Glucose 6-phosphate	1	0		0	-10
Ribose 5-phosphate	0.421053	0		0	-10
Serotonin	0.566667	0		0	-10
2-Aminopimelic acid-3TMS	1	0.000895593		0.000895593	-10.1249
Creatinine	0.392922	0.00207524		0.00528155	-7.56482
LPI(18:0)	1	0.0363308		0.0363308	-4.78266
Creatine	0.127788	0.00610241		0.0477543	-4.38822
Mannitol-6TMS	0.00831882	0.000420681		0.0505698	-4.30558
LPI(18:1)	1	0.058361		0.058361	-4.09885
LPI(16:0)	0.820862	0.0624281		0.0760518	-3.71687
PI(38:3-18:0/20:3)	0.326191	0.0261448		0.0801518	-3.64112
PS(34:2-16:0/18:2)	1	0.0826154		0.0826154	-3.59744
PS(34:1-16:0/18:1)	0.951648	0.0810249		0.0851416	-3.55399
PE(32:2-16:1/16:1)	0.639106	0.0650057		0.101714	-3.29742
PI(36:1-18:0/18:1)	0.461141	0.0571305		0.123889	-3.01287
Dihydroxyacetone phosphate	1	0.125		0.125	-3
PG(36:3-18:1/18:2)	1	0.143424		0.143424	-2.80164
LPS(18:0)	1	0.158837		0.158837	-2.65438
PI(34:2-16:0/18:2)	0.869182	0.139413		0.160396	-2.64029
PI(38:4-18:0/20:4)	0.164295	0.026471		0.161119	-2.63381
Cytosine	1	0.178764		0.178764	-2.48387
2-Aminobutyric acid	0.539086	0.0991751		0.183969	-2.44246
LPE(18:0)	1	0.189483		0.189483	-2.39986
Histamine	1	0.189711		0.189711	-2.39813
LPG(18:2)	1	0.193575		0.193575	-2.36903
PI(36:2-18:0/18:2)	0.187583	0.0367134		0.195718	-2.35315
PS(36:1-18:0/18:1)	0.351213	0.0700104		0.199339	-2.3267
Guanosine monophosphate	1	0.207265		0.207265	-2.27045
LPC(20:2)	0.621403	0.132984		0.214006	-2.22427
PI(36:2-18:1/18:1)	0.169435	0.0366635		0.216387	-2.20831
Carnosine	1	0.221214		0.221214	-2.17648
Adenosine monophosphate	1	0.236272		0.236272	-2.08148
LPE(20:0)	1	0.246218		0.246218	-2.02199
PI(34:1-16:0/18:1)	0.352057	0.0875523		0.248688	-2.00759
SM(36:1-d18:1/18:0)	0.939214	0.23896		0.254425	-1.97469
Arabitol-5TMS	0.0181575	0.00467862		0.257669	-1.95641
LPE(22:0)	1	0.264901		0.264901	-1.91647
LPC(18:0)	1	0.280583		0.280583	-1.8335
2-Oxobutyric acid	0.146206	0.0466842		0.319305	-1.64699
15-HETE	0.584841	0.195542		0.33435	-1.58057
PI(34:0-16:0/18:0)	0.351626	0.128401		0.365165	-1.45338
PG(36:2-18:0/18:2)	0.411089	0.160343		0.390045	-1.35829
LPE(20:1)	0.670207	0.262951		0.392343	-1.34981
PI(32:0-16:0/16:0)	0.459329	0.180726		0.393456	-1.34573
PI(36:3-18:1/18:2)	0.413951	0.170498		0.41188	-1.27971
Acetylcarnitine	0.0416466	0.0173327		0.416185	-1.2647
PI(36:0-18:0/18:0)	0.670514	0.281601		0.419978	-1.25161
LPG(18:1)	0.55492	0.235999		0.425285	-1.2335
PE(36:5-16:0/20:5)	0.394685	0.174042		0.440964	-1.18127
Cadaverine-4TMS	1	0.48029		0.48029	-1.05802
Glycyl-Glycine-3TMS	1	0.485169		0.485169	-1.04344
PI(40:6-18:0/22:6)	0.364592	0.192215		0.527206	-0.923562
LPG(18:0)	0.504043	0.28596		0.567333	-0.817733
AA	0.771151	0.437568		0.567422	-0.817506
Cytidine monophosphate	0.567568	0.324324		0.571429	-0.807355
LPC(18:1)	0.531998	0.3081		0.579138	-0.788021
Trehalose-8TMS	0.540962	0.31599		0.584126	-0.775648
12-HETE	0.302602	0.186992		0.617947	-0.694446
15-KETE	0.575622	0.361917		0.628741	-0.669463
TLCA	0.342963	0.21791		0.635374	-0.654322
LPC(18:2)	0.539888	0.343692		0.636599	-0.651544
Uridine monophosphate	0.169492	0.110169		0.65	-0.621488
11-HETE	0.185116	0.122007		0.659083	-0.601467
PE(34:2-16:1/18:1)	0.473159	0.314316		0.664292	-0.59011
5-Aminovaleric acid-3TMS	0.77382	0.51638		0.667313	-0.583565
LPE(16:1)	0.242116	0.162465		0.671024	-0.575565
PI(34:3-16:0/18:3)	0.253677	0.173025		0.68207	-0.552008
12,13-DiHOME	0.168032	0.115563		0.687743	-0.540059
DHA	0.221534	0.156948		0.70846	-0.497242
PG(32:0-16:0/16:0)	0.522587	0.371759		0.711383	-0.491301
15-HEPE	0.0741493	0.0530403		0.715317	-0.483346
9-HETE	0.282812	0.205442		0.726426	-0.461112
Niacinamide	0.278302	0.202437		0.727401	-0.459177
EPA	0.0686505	0.0499367		0.727405	-0.45917
PC(34:0-16:0/18:0)	0.224856	0.16579		0.737316	-0.439644
LPE(18:2)	0.206316	0.156735		0.759683	-0.396531
13-HDHA	0.0173418	0.0132204		0.762344	-0.391486
PE(36:3-16:0/20:3)	1	0.764363		0.764363	-0.387671
PE(34:1-16:1/18:0)	1	0.766125		0.766125	-0.384348
Choline	1	0.767788		0.767788	-0.381221
LPE(18:1)	0.393549	0.302739		0.769255	-0.378466
Azelaic acid-2TMS	0.241391	0.188335		0.780204	-0.358077
UDCA	0.694715	0.552539		0.795346	-0.330345
18-HEPE	0.0592585	0.0476021		0.803295	-0.315998
Uric acid	0.353741	0.285714		0.807692	-0.308122
PG(34:1-16:0/18:1)	0.564605	0.456705		0.808893	-0.305979
SM(38:1-d18:1/20:0)	0.344187	0.278536		0.809256	-0.305331
AEA	0.816731	0.665634		0.814997	-0.295133
13-HOTrE	0.713778	0.589726		0.826205	-0.275429
14,15-DHET	0.205019	0.172785		0.842774	-0.246782
PE(38:6-16:0/22:6)	0.885842	0.750382		0.847084	-0.239424
PC(36:4-18:2/18:2)	0.729112	0.624102		0.855975	-0.224359
PE(30:1-14:0/16:1)	0.178879	0.15419		0.861975	-0.214282
LPG(16:1)	0.611873	0.533329		0.871634	-0.198206
3-Hydroxyisovaleric acid-2TMS	0.880219	0.790583		0.898166	-0.154945
9-HOTrE	1	0.908071		0.908071	-0.139122
Guanosine	0.493024	0.448846		0.910394	-0.135437
PG(32:1-14:0/18:1)	0.705435	0.658181		0.933013	-0.10003
PE(36:4-16:0/20:4)	1	0.933264		0.933264	-0.0996428
SM(40:1-d18:1/22:0)	0.580496	0.543078		0.935542	-0.0961263
Glyceric acid-3TMS	0.39082	0.368212		0.942151	-0.0859695
LPC(16:1)	0.777615	0.73416		0.944117	-0.0829618
Sorbose-meto-5TMS(1)	0.575324	0.54368		0.944999	-0.081615
Uridine	0.654935	0.624005		0.952773	-0.0697953
Malic acid	1	0.958577		0.958577	-0.0610338
PC(28:0-14:0/14:0)	0.389787	0.375747		0.96398	-0.0529246
Docosapentaenoic acid-TMS	0.813302	0.789187		0.970349	-0.0434242
Norepinephrine	0.00172252	0.00167186		0.970588	-0.0430687
PG(36:1-16:0/20:1)	0.363571	0.357105		0.982216	-0.0258875
14-HDHA	0.0289525	0.0286507		0.989576	-0.0151178
LPG(16:0)	0.314105	0.311254		0.99092	-0.0131589
LPC(16:0)	0.817654	0.813151		0.994493	-0.00796662
Palmitic acid-TMS	0.698499	0.697536		0.998623	-0.00198859
Pyruvic acid	0.229955	0.230204		1.00108	0.00156136
PE(34:4-14:0/20:4)	0.998041	1		1.00196	0.00282877
3-Hydroxyglutaric acid-3TMS	0.98879	0.991674		1.00292	0.00420235
LPC(14:0)	0.352579	0.35973		1.02028	0.0289682
PE(34:0-16:0/18:0)	0.419375	0.430613		1.0268	0.0381507
Glycerol-3TMS	0.830122	0.854776		1.0297	0.042224
Rhamnose-meto-4TMS(1)/(2)	0.192835	0.199851		1.03638	0.0515582
Adenosine	0.215424	0.223709		1.03846	0.0544478
20-HDHA	0.0630741	0.0655531		1.0393	0.0556164
Monostearin-2TMS	0.862237	0.896245		1.03944	0.0558089
Batyl alcohol-2TMS	0.689996	0.717625		1.04004	0.0566414
1,6-Anhydroglucose-3TMS	0.192943	0.202073		1.04731	0.0666948
Lactic acid	0.0277855	0.0293348		1.05576	0.0782853
Sarcosine-2TMS	0.668807	0.709186		1.06037	0.0845743
16-HDHA	0.078136	0.0842669		1.07846	0.108978
Adenosine 3',5'-cyclic monophosphate	0.298077	0.322115		1.08065	0.111893
Lactose-meto-8TMS(1)	0.0363292	0.0393303		1.08261	0.114512
Glycerol 3-phosphate	0.920408	1		1.08647	0.119654
Glucose-meto-5TMS(2)/(1)	0.263336	0.289591		1.0997	0.137112
Adenine	0.188636	0.208752		1.10664	0.146188
Palmitoleic acid-TMS	0.553783	0.616013		1.11237	0.15364
PE(38:4-18:0/20:4)	0.365297	0.406849		1.11375	0.155426
PC(36:2-18:1/18:1)	0.133353	0.149125		1.11827	0.16127
Tyramine-3TMS	0.89331	1		1.11943	0.162767
Hydroquinone-2TMS	0.504202	0.56448		1.11955	0.162921
CDCA	0.297147	0.333037		1.12078	0.164504
Nonanoic acid-TMS	0.817594	0.920808		1.12624	0.171516
Galactose-meto-5TMS(1)	0.259603	0.292681		1.12742	0.173025
Phosphoric acid-3TMS	0.0883227	0.0996035		1.12772	0.173412
12-KETE	0.686949	0.778472		1.13323	0.180442
Hydroxylamine-3TMS	0.882212	1		1.13351	0.180803
Caproic acid-TMS	0.881126	1		1.13491	0.18258
OEA	0.413531	0.470606		1.13802	0.186522
Carnitine	0.380929	0.433893		1.13904	0.187815
PC(36:2-16:0/20:2)	0.130924	0.150872		1.15236	0.204594
Inosine	0.405389	0.468764		1.15633	0.209555
PG(34:0-16:0/18:0)	0.308774	0.364161		1.17938	0.238029
11,12-DHET	0.169453	0.202256		1.19358	0.255298
16-HETE	0.166427	0.199309		1.19757	0.260115
Cystine	0.615909	0.738636		1.19926	0.262147
Nicotinic acid	0.421281	0.508889		1.20796	0.272568
PC(36:1-18:0/18:1)	0.0721706	0.088219		1.22237	0.289678
TCA	0.0103411	0.012677		1.22589	0.293825
Octanoic acid-TMS	0.813832	1		1.22875	0.297197
Glutaric acid-2TMS	0.224413	0.280408		1.24952	0.321372
3-Hydroxypropionic acid-2TMS	0.655048	0.833462		1.27237	0.347517
13-HODE	0.777623	1		1.28597	0.362856
5-HETE	0.777066	1		1.28689	0.363891
Urea-2TMS	0.540878	0.697275		1.28915	0.366424
Asymmetric dimethylarginine	0.624149	0.809288		1.29663	0.374764
Glyoxylic acid	0.261086	0.339281		1.2995	0.377954
4-HDHA	0.0444157	0.0577304		1.29977	0.378262
2-Aminoethanol-3TMS	0.739019	0.97642		1.32124	0.401891
12-HEPE	0.0369778	0.048906		1.32258	0.403354
5,6-DHET	0.378695	0.50086		1.32259	0.403369
Cysteine-3TMS	0.341057	0.456312		1.33793	0.420006
Citramalic acid-3TMS	0.481962	0.64531		1.33892	0.421072
9,10-DiHOME	0.197428	0.266127		1.34797	0.430787
11-HEDE	0.482556	0.650803		1.34866	0.431523
S-Adenosylmethionine	0.740741	1		1.35	0.432959
Oleic acid-TMS	0.556206	0.751051		1.35031	0.43329
10-HDHA	0.0218245	0.0295601		1.35445	0.437702
Fucose-meto-4TMS(1)	0.165972	0.224896		1.35502	0.438319
1-Hexadecanol-TMS	0.69445	0.950335		1.36847	0.452564
8-HETE	0.317649	0.434769		1.36871	0.452819
DCA	0.000829407	0.00113783		1.37186	0.456134
Benzoic acid-TMS	0.695559	0.984058		1.41477	0.500571
8-HDHA	0.0888445	0.126068		1.41897	0.504848
Butyric acid	0.403465	0.574742		1.42451	0.51047
D-Ala	0.546325	0.779733		1.42723	0.51322
9-HODE	0.695021	1		1.43881	0.524872
Acetic acid	0.551565	0.797659		1.44617	0.532241
Octadecanol-TMS	0.688967	1		1.45145	0.537493
7-HDHA	0.0412393	0.0599459		1.45361	0.53964
Threitol-4TMS	0.0339261	0.0498362		1.46897	0.554801
Glycolic acid	0.188823	0.279486		1.48015	0.56574
Phenylacetic acid-TMS	0.151911	0.225021		1.48127	0.566836
PC(36:3-18:1/18:2)	0.147307	0.219899		1.49279	0.578015
Cytidine	0.178455	0.273814		1.53435	0.617631
Elaidic acid-TMS	0.562597	0.863855		1.53548	0.618688
14,15-DiHETE	0.126644	0.19451		1.53588	0.619067
Linoleic acid-TMS	0.465881	0.716694		1.53836	0.621394
PG(32:0-14:0/18:0)	0.367698	0.566539		1.54077	0.623654
PC(38:4-18:0/20:4)	0.0526053	0.0823643		1.5657	0.64681
PE(36:3-18:1/18:2)	0.637035	1		1.56977	0.650556
LCA	0.00231698	0.00369658		1.59543	0.673946
Inositol-6TMS(2)	0.172764	0.280793		1.62529	0.700701
5,6-DiHETE	0.610467	1		1.63809	0.712015
8-HETrE	0.410065	0.676125		1.64882	0.721438
LPE(16:0)	0.339873	0.563594		1.65825	0.72966
PG(34:2-16:1/18:1)	0.600597	1		1.66501	0.735531
15-HEDE	0.227388	0.379614		1.66946	0.73938
Propionic acid	0.473463	0.791825		1.67241	0.74193
PC(36:1-16:0/20:1)	0.165706	0.27717		1.67267	0.742149
PC(32:0-16:0/16:0)	0.242538	0.412365		1.70021	0.765711
PG(36:1-18:0/18:1)	0.581191	1		1.72061	0.782916
N-Acetylmannosamine-meto-4TMS(1)	0.102406	0.179306		1.75093	0.808121
Pantothenic acid	0.393939	0.692557		1.75803	0.813958
SM(34:1-d18:1/16:0)	0.487712	0.867503		1.77872	0.830841
PG(30:0-14:0/16:0)	0.459893	0.82521		1.79435	0.843463
4-Aminobutyric acid	0.415949	0.749973		1.80304	0.85043
Xylulose-meto-4TMS	0.491308	0.886946		1.80528	0.852219
Sucrose-8TMS	0.373573	0.676984		1.81219	0.857732
PE(36:1-18:0/18:1)	0.256421	0.466791		1.82041	0.864264
LPE(14:0)	0.253328	0.46672		1.84236	0.881553
D-Asp	0.0970185	0.181732		1.87317	0.905482
Dopamine-4TMS	0.117358	0.219992		1.87453	0.906532
19,20-DiHDPA	0.402716	0.762748		1.89401	0.921441
PC(34:1-16:0/18:1)	0.133561	0.254443		1.90508	0.929848
PC(36:2-18:0/18:2)	0.0668526	0.129848		1.9423	0.957768
6-Phosphogluconic acid	0.513514	1		1.94737	0.961526
PE(36:2-18:1/18:1)	0.512805	1		1.95006	0.963517
7keto_LCA	0.511293	1		1.95583	0.967778
PG(36:2-18:1/18:1)	0.385171	0.753723		1.95685	0.968535
PG(28:0-14:0/14:0)	0.277122	0.543469		1.96111	0.971673
PE(34:1-16:0/18:1)	0.456203	0.90398		1.98153	0.986614
L-Ala	0.500656	1		1.99738	0.998109
Xylose-meto-4TMS(2)	0.187757	0.37542		1.9995	0.999641
PC(36:3-16:0/20:3)	0.064534	0.130255		2.0184	1.01321
PE(32:1-16:0/16:1)	0.494149	1		2.02368	1.01698
Decanoic acid-TMS	0.489131	1		2.04444	1.03171
12-keto-LTB4	0.142364	0.293142		2.0591	1.04201
9,10-EpOME	0.483982	1		2.06619	1.04697
D-Val	0.482059	1		2.07443	1.05272
Hypoxanthine	0.475275	1		2.10405	1.07317
Adipic acid-2TMS	0.105501	0.223436		2.11786	1.08261
Symmetric dimethylarginine	0.339517	0.723631		2.13136	1.09177
11-HDHA	0.0946555	0.201983		2.13388	1.09348
Lyxose-meto-4TMS(1)	0.209968	0.448734		2.13715	1.09569
Stearic acid-TMS	0.448615	0.966061		2.15343	1.10664
8,9-DHET	0.43511	0.941406		2.16361	1.11344
8-iso-PGA2	0.0213744	0.0463989		2.17077	1.1182
4-Hydroxyphenylacetic acid-2TMS	0.457909	1		2.18384	1.12687
TCDCA	0.0302675	0.0662848		2.18996	1.13091
Uracil	0.2245	0.493815		2.19962	1.13726
Xanthine	0.230068	0.51101		2.22112	1.15129
PG(34:1-16:1/18:0)	0.450125	1		2.2216	1.1516
PC(32:1-16:0/16:1)	0.104708	0.233359		2.22867	1.15618
15-HpETE	0.268651	0.607601		2.26168	1.17739
LPG(14:0)	0.147997	0.341152		2.30513	1.20485
PE(32:1-14:0/18:1)	0.240749	0.555896		2.30903	1.20728
4-Hydroxybenzoic acid-2TMS	0.0513863	0.120148		2.33813	1.22535
L-Trp	0.264418	0.623504		2.35802	1.23758
Thymine	0.15456	0.373285		2.41514	1.27211
3-Phosphoglyceric acid	0.413793	1		2.41667	1.27302
PE(34:3-16:1/18:2)	0.0447781	0.108361		2.41996	1.27498
20-HETE	0.400342	0.980291		2.44863	1.29198
12-HpETE	0.20711	0.517487		2.49862	1.32113
Threonic acid-4TMS	0.0212578	0.0540301		2.54167	1.34577
Lauric acid-TMS	0.390216	1		2.56268	1.35766
PC(36:4-16:0/20:4)	0.0561118	0.144174		2.5694	1.36143
5-HEPE	0.0132173	0.0342775		2.59338	1.37483
DL-Pro	0.378088	1		2.64489	1.40321
L-Tyr	0.314303	0.842403		2.68023	1.42236
8-iso-PGF2a	0.171885	0.462704		2.69193	1.42864
L-Arg	0.242373	0.657627		2.71329	1.44004
Putrescine-4TMS	0.362424	1		2.7592	1.46425
9-KODE	0.259572	0.735418		2.83319	1.50243
17,18-DiHETE	0.215468	0.611538		2.83818	1.50497
15-KEDE	0.271988	0.789643		2.90322	1.53765
D-His	0.0795455	0.238636		3	1.58496
PE(28:0-14:0/14:0)	0.332364	1		3.00875	1.58917
PE(32:0-16:0/16:0)	0.328241	1		3.04655	1.60717
Myristic acid-TMS	0.300252	0.916734		3.05322	1.61033
L-Asp	0.136039	0.416045		3.05829	1.61272
18-HETE	0.0467563	0.144941		3.09993	1.63224
3-Aminoisobutyric acid-3TMS	0.307741	1		3.24949	1.70021
PE(32:2-14:0/18:2)	0.179674	0.585778		3.26022	1.70497
PG(32:1-16:0/16:1)	0.305103	1		3.27758	1.71263
Isobutyric acid	0.221642	0.731813		3.30178	1.72325
PE(34:2-16:0/18:2)	0.301831	1		3.31311	1.72819
PE(36:4-18:2/18:2)	0.297566	1		3.3606	1.74872
12,13-EpOME	0.294374	1		3.39704	1.76428
Valeric acid	0.0996838	0.340985		3.42067	1.77428
Margaric acid-TMS	0.289309	1		3.45651	1.78932
5-iPF2a-VI	0.18662	0.661903		3.54679	1.82651
PG(34:2-16:0/18:2)	0.250202	0.898813		3.59235	1.84493
L-Glu	0.26865	0.978897		3.64377	1.86543
L-Ser	0.273368	1		3.65807	1.87108
2,3-dinor-11b-PGF2a	0.266498	1		3.75237	1.9078
5-Oxoproline-2TMS	0.209314	0.798483		3.81476	1.93159
L-Asn	0.18006	0.700893		3.89256	1.96072
PE(36:2-18:0/18:2)	0.173547	0.683169		3.93651	1.97692
Ribose-meto-4TMS	0.253761	1		3.94072	1.97846
L-Phe	0.184562	0.727857		3.9437	1.97955
Thymidine monophosphate	0.243478	1		4.10714	2.03814
PC(34:2-16:0/18:2)	0.0975155	0.401912		4.12152	2.04318
Triethanolamine-3TMS	0.1431	0.601587		4.20396	2.07175
7keto_DCA	0.233294	1		4.28643	2.09978
Citrulline	0.22996	1		4.34858	2.12054
CA	0.229019	1		4.36646	2.12646
Methionine sulfoxide	0.217246	1		4.60307	2.2026
Isovaleric acid	0.130427	0.603364		4.62606	2.20978
L-Thr	0.169215	0.821056		4.85216	2.27863
Tryptamine-3TMS	0.203028	1		4.92543	2.30025
allo-LCA	0	0.857567		5	2.32193
GCA	0.0173465	0.0895343		5.16151	2.36779
3-Aminopropanoic acid-3TMS	0.192505	1		5.19468	2.37704
L-Lys	0.19218	1		5.20347	2.37947
L-Met	0.190369	1		5.25296	2.39313
Spermidine-5TMS	0.187738	1		5.32656	2.41321
Thymidine	0.184337	1		5.42486	2.43958
GUDCA	0.0442744	0.245988		5.55599	2.47404
PE(30:0-14:0/16:0)	0.177532	1		5.63279	2.49385
3-Aminoglutaric acid-2TMS	0.106264	0.641988		6.04147	2.5949
L-Leu	0.135939	0.827504		6.08731	2.60581
13-HpODE	0.160894	1		6.21526	2.63581
Ornithine	0.118124	0.764104		6.46866	2.69347
L-Ile	0.146677	0.950853		6.48264	2.69658
L-Val	0.118412	0.77083		6.50976	2.7026
Glutamic acid 5-methylester-2TMS	0.0397134	0.28145		7.08702	2.82518
PE(34:3-16:0/18:3)	0.130897	1		7.63957	2.93349
9-HpODE	0.124967	1		8.00212	3.00038
13-KODE	0.123478	1		8.09859	3.01767
20-carboxy-AA	0.123447	1		8.10067	3.01804
L-Gln	0.0577989	0.60966		10.5479	3.39889
Succinic acid	0.0181774	0.19656		10.8135	3.43476
Hypotaurine-3TMS	0.00666411	0.0754627		11.3237	3.50128
Methylsuccinic acid-2TMS	0.0832199	1		12.0164	3.58693
L-His	0.0481928	0.629518		13.0625	3.70736
D-Glu	0.0352038	0.490206		13.9248	3.79959
GLCA	0.0660982	1		15.129	3.91924
Glucuronic acid-meto-5TMS(1)	0.0184437	0.377715		20.4793	4.3561
D-Arg	0.0465116	1		21.5	4.42626
GCDCA	0.0337342	0.796576		23.6133	4.56153
D-Lys	0.0182841	1		54.6923	5.77327
Galacturonic acid-meto-5TMS(1)/(2)	0.00947301	0.588154		62.0874	5.95623
LTB4-EA	0	1		#DIV/0!	10
PGE1-EA	0	0.790682		#DIV/0!	10
8-iso-PGF3a	0	1		#DIV/0!	10
PC(38:6-16:0/22:6)	0	0.143163		#DIV/0!	10
PE(32:3-14:0/18:3)	0	1		#DIV/0!	10
Gly	0	0.1442		#DIV/0!	10
D-Leu	0	0.492308		#DIV/0!	10
D-Ser	0	0.527415		#DIV/0!	10
Oxalic acid-2TMS	0	0.365562		#DIV/0!	10
Kynurenine	0	1		#DIV/0!	10
Guanine	0	0.617021		#DIV/0!	10
*The log2 values of the metabolites detected in the pre-treatment and zero in the post-treatment, and zero in the pre-treatment and detected in the post-treatment were represented as 10 and -10, respectively. (shown in red)

## Sheet: Suppl Table 7
Supplementary Table 7. Validation metrics (linearity range, R², and within-day reproducibility) of method packages
Primary metabolites version 2 (PFPP)				Primary metabolites version 2 (ion-pair)				Chiral amino acids					SCFAs					Bile acids					Lipid mediators					Phospholipids
Metabolites	Linearity (nM)	R2		Metabolites	Linearity (nM)	R2		Metabolites	RSD (%)	linearity (µM)	R2		Metabolites	RSD (%)	Linearity (µM)	R2		Metabolites	RSD (%)	Linearity (fmol)	R2		Metabolites	RSD (%)	Linearity (nM)	R2		Metabolites	RSD (%)	Linearity (ppb)	R2
Adenylsuccinate	10-1000	0.99		Lysine	100-10000	0.991		D-Ala	2.6524	0.1-5	0.999626		Lactic acid	0.636531	0.1-100	>0.999		TαMCA	1.57481	1-10000	0.986458		10,17-DiHDoHE	0.790011	0.5-250	0.9963		LPC(14:0)	4.8	0.1-100	>0.999
Nicotinic acid	10-1000	0.99		Arginine	100-10000	0.987		L-Ala	2.68453	0.1-5	0.996431		beta-Hydroxybutyric acid	0.675027	0.1-100	>0.999		TβMCA	1.80386	1-10000	0.981192		10-HDoHE	3.75544	0.5-250	0.9954		LPC(16:0)	18.4	0.1-100	>0.999
Ophthalmic acid	10-1000	0.99		Histidine	100-10000	0.993		D-Arg	1.38586	0.1-5	0.979645		Acetic acid	4.87569	0.1-100	>0.999		ω-MCA	2.70121	10-10000	0.996193		11(12)-EET	3.23112	5-250	0.9986		LPC(18:0)	7.4	0.1-100	>0.999
Pantothenate	10-1000	0.99		Glycine	100-10000	0.996		L-Arg	1.89805	0.1-5	0.995333		Propionic acid	2.37333	1-1000	>0.997		α-MCA	6.08828	10-10000	0.998502		11(12)-EET-d11	1.8755	0.5-250	0.9952		LPC(20:0)	4.2	0.1-100	>0.999
GABA	10-1000	0.99		Serine	100-10000	0.979		D-Asn	2.70669	0.1-5	0.991801		Isobutyric acid	1.84403	0.1-100	>0.998		β-MCA	2.1498	10-10000	0.999396		11,12-DHET	1.47614	0.5-250	0.9995		LPC(22:0)	3.6	0.1-100	>0.999
Acetylcholine	10-1000	0.99		Asparagine	100-10000	0.999		L-Asn	1.63645	0.1-5	0.998432		Butyric acid	1.51311	0.1-100	>0.999		GUDCA	3.77234	10-10000	0.999614		11,12-EET-EA		Not evaluated			PC(28:0)	4.9	0.1-100	>0.999
Creatine	10-1000	0.99		Alanine	100-10000	0.992		D-Asp	2.74945	0.1-5	0.995897		2-Hydroxyglutaric acid	2.1318	0.1-100	>0.999		GHDCA	1.1105	1-10000	0.999647		11-dehydro-2,3-dinor-TXB2	1.2643	0.5-250	0.9866		PC(32:0)	4	0.1-100	>0.999
Creatinine	10-1000	0.99		Glutamine	100-10000	0.999		L-Asp	2.90778	0.1-5	0.99967		Succinic acid	1.16492	0.1-100	>0.999		GCA	1.35832	1-10000	0.990531		11-dehydro-TXB2	1.73601	0.5-250	0.996		PC(36:0)	4.7	0.1-100	>0.999
Citicoline	100-10000	0.99		Threonine	100-10000	0.999		D-Cys	4.99736	0.1-5	0.999932		Isovaleric acid	4.23934	0.1-100	>0.999		TUDCA	0.433214	1-10000	0.987661		11-dehydro-TXB3	2.15321	5-250	1		PC(36:1)	0.9	0.1-100	>0.999
ADMA	10-1000	0.99		Cysteine	100-10000	0.915		L-Cys	4.53537	0.1-5	0.996646		Fumaric acid	4.01734	0.1-100	>0.997		THDCA	1.08023	10-10000	0.972107		11-HDoHE	3.08903	0.5-250	0.9969		PC(38:6)	Not evaluated	0.1-100	>0.999
SDMA	10-1000	0.99		L-Methionine sulfone	100-10000	0.994		D-Gln	3.84117	0.1-5	0.999453		Valeric acid	4.60008	0.1-100	>0.998		TCA	2.14159	1-10000	0.980779		11-HEDE	1.4423	0.5-250	0.9983		PC(40:0)	6.5	0.1-100	>0.999
Dopamine	100-10000	0.99		Methionine	100-10000	0.995		L-Gln	1.4636	0.1-5	0.997138		Maleic acid	1.71298	0.5-500	>0.999		CA	1.01663	1-10000	0.99458		11-HEPE	3.18057	0.5-250	0.9948		PC(44:0)	7.4	0.1-100	>0.999
Epinephrine	10-1000	0.99		Tyrosine	100-10000	0.997		D-Glu	1.58563	0.1-5	0.99954		2-Ethylbutyric acid	2.01335	5-1000	>0.996		7-keto-DCA	5.49311	40-10000	0.996581		11-HETE	7.84632	0.5-250	0.9969		LPE(14:0)	5.5	0.1-100	>0.999
Histamine	100-10000	0.99		MES (2-Morpholinoethanesulfonic acid)	100-10000	0.996		L-Glu	1.53063	0.1-5	0.995667		Glyoxylic acid	1.45633	0.1-100	>0.999		UDCA	1.7883	1-10000	0.999398		11-trans-LTC4	9.87368	5-250	0.9977		LPE(16:0)	17.3	0.1-100	>0.999
Inosine	10-1000	0.99		Glutamate	100-10000	0.998		Gly	6.30195	0.1-5	0.996956		Pyruvic acid	0.459316	0.1-100	>0.998		HDCA	3.42146	1-10000	0.999467		11-trans-LTD4	1.3735	0.5-250	0.9977		LPE(18:0)	10.1	0.1-100	>0.999
Nicotinamide	10-1000	0.99		Aspartate	100-10000	0.998		D-His	4.28805	0.1-5	0.998658		2-Oxobutyric acid	0.531884	0.1-100	>0.998		7-keto-LCA	3.46107	10-10000	0.999472		11-trans-LTE4	4.18888	0.5-250	0.9973		PE(28:0)	4.3	0.1-100	>0.999
L-Norepinephrine	10-1000	0.99		Phenylalanine	100-10000	0.994		L-His	1.75555	0.1-5	0.992512		alpha-Ketoglutaric acid	0.946718	0.5-50	>0.994		12-keto-LCA	1.16334	10-10000	0.994166		11β-13,14-dihydro-15-keto-PGF2α	1.29776	0.5-250	0.9955		PE(32:0)	6	0.1-100	>0.999
Serotonin	10-1000	0.99		Glucose-6-phosphate	100-10000	0.993		D-Ile	4.22361	0.1-5	0.990893		Glycolic acid	2.12434	0.1-100	>0.999		GCDCA	1.56736	1-10000	0.997702		11β-PGE2	2.72009	0.5-250	0.9972		PE(34:1)	3	0.1-100	>0.999
Thymine	100-10000	0.99		Lactate	100-10000	0.716		L-Ile	3.24197	0.1-5	0.999312		Malic acid	0.975994	0.1-100	>0.999		TCDCA	1.49525	1-10000	0.995193		11β-PGF2α	1.27436	0.5-250	0.9894		PE(36:0)	2.8	0.1-100	>0.999
Cholate	<LOQ	N/A*		Ribose-5-phosphate	100-10000	0.994		D-allo-Ile	4.22361	0.1-5	0.997235		Malonic acid	1.5672	0.1-100	>0.998		GDCA	0.42553	10-10000	0.998558		12,13-DiHOME	1.45472	0.05-250	0.995		PE(36:2)	12.3	0.1-100	>0.999
Orotic acid	10-1000	0.99		Sedoheptulose-7-phosphate	100-10000	0.996		L-allo-Ile	2.73598	0.1-5	0.997753		Isocitric acid	0.934141	0.5-500	>0.999		TDCA	2.38836	1-10000	0.991149		12,13-EpOME	14.4937	5-250	1		PE(38:4)	1.9	0.1-100	>0.999
Taurocholate	100-10000	0.99		Fructose-6-phosphate	100-10000	0.998		D-Leu	5.08291	0.1-5	0.999405		Citric acid	0.987168	5-500	>0.999		CDCA/Allo-CDCA	5.65704	10-10000	0.999861		12-HEPE	5.8748	0.5-250	0.9995		PE(40:6)	6.8	0.1-100	>0.998
Allantoin	100-10000	0.99		Tryptophan	100-10000	0.999		L-Leu	2.21348	0.1-5	0.996056		Oxaloacetic acid	3.55772	1-1000	>0.999		DCA	2.12069	1-10000	0.999051		12-HETE	2.46265	0.5-250	0.9892		LPG(16:0)	12	0.1-100	>0.999
Uric acid	100-10000	0.99		Glycerol-3-phosphate	100-10000	0.996		D-Lys	1.45776	0.1-5	0.990976							GLCA	1.98472	10-10000	0.994152		12-HETE-d8	6.84691	0.5-250	0.9932		LPG(18:0)	0.9	0.1-100	>0.998
Xanthine	100-10000	0.99		Glucose-1-phosphate	100-10000	0.996		L-Lys	4.41323	0.1-5	0.995654							TLCA	1.77311	1-10000	0.992968		12-HHT	2.55649	5-250	0.9989		PG(28:0)	1.3	Not evaluated
DOPA	100-10000	0.99		Glyceraldehyde-3-phosphate	100-10000	0.997		D-Met	2.65124	0.1-5	0.999568							LCA	0.799578	1-10000	0.999254		12-HpEPE	5.59388	5-250	1		PG(32:0)	4.9	Not evaluated
Kynurenine	10-1000	0.99		Erythrose-4-phosphate	100-10000	0.997		L-Met	2.13014	0.1-5	0.996276							Allo-LCA	1.5342	10-10000	0.999759		12-HpETE	6.01863	0.5-250	0.9995		PG(34:1)	6	10-1000	>0.999
Guanine	100-10000	0.99		Ribulose-5-phosphate	100-10000	0.996		D-Phe	2.87961	0.1-5	0.999369												12-KETE	2.35303	0.05-250	0.9907		PG(34:2)	16.9	10-1000	>0.999
Cystine	10-1000	0.99		Pyruvate	500-50000	0.992		L-Phe	1.66568	0.1-5	0.998347												12-keto-LTB4	0.714795	0.5-250	0.9972		PG(36:0)	12.4	Not evaluated
Ser	100-10000	0.99		CMP	100-10000	0.995		DL-Pro	4.42616	0.1-5	0.999424												13,14-dihydro-15-keto PGJ2	1.2407	0.5-250	0.9945		PG(36:4)	0.8	0.1-100	>0.999
Asn	10-1000	0.99		NAD	100-10000	0.998		D-Ser	3.62246	0.1-5	0.997427												13,14-dihydro-15-keto-PGA2	1.574	0.5-250	0.9928		LPI(16:0)	Not evaluated	0.1-100	>0.999
Asp	100-10000	0.99		Dihydroxyacetonephosphate	100-10000	0.994		L-Ser	2.69582	0.1-5	0.997781												13,14-dihydro-15-keto-PGD1	1.16197	0.5-250	0.9926		LPI(18:0)	8.5	0.1-100	>0.999
Gly	100-10000	0.99		Fructose-1,6-bis-phosphate	500-50000	0.992		D-Thr	3.33632	0.1-5	0.996344												13,14-dihydro-15-keto-PGD2	0.571608	0.5-250	0.9953		LPI(20:4)	Not evaluated	0.1-100	>0.999
Hydroxyproline	10-1000	0.99		UMP	100-10000	0.988		L-Thr	2.58756	0.1-5	0.999521												13,14-dihydro-15-keto-PGE2	1.79446	0.5-250	0.9921		PI(32:0)	Not evaluated	0.1-100	>0.999
Cystathionine	10-1000	0.99		GMP	100-10000	0.995		D-allo-Thr	3.33632	0.1-5	0.998056												13,14-dihydro-15-keto-PGF2α	1.07205	0.05-250	0.9701		PI(36:0)	Not evaluated	10-1000	>0.999
Gln	10-1000	0.99		TMP	100-10000	0.987		L-allo-Thr	3.16392	0.1-5	0.999668												13,14-dihydro-15-keto-tetranor-PGD2	1.63883	0.5-250	0.9982		PI(38:4)	Not evaluated	0.1-100	>0.999
Thr/Homoserine	10-1000	0.99		AMP	100-10000	0.986		D-Trp	2.48769	0.1-5	0.999692												13,14-dihydro-15-keto-tetranor-PGE2	1.53388	0.05-250	0.9976		LPS(16:0)	11.3	0.1-100	>0.999
Cys	100-10000	0.99		cGMP	100-10000	0.997		L-Trp	1.47082	0.1-5	0.997247												13,14-dihydro-15-keto-tetranor-PGF1α	1.50652	0.5-250	0.9993		PS(28:0)	3.3	0.1-100	>0.999
Ala	10-1000	0.99		Succinate	100-10000	0.995		D-Tyr	2.49975	0.1-5	0.993358												13,14-dihydro-15-keto-tetranor-PGF1β	0.932209	0.5-250	0.9969		PS(32:0)	4.1	0.1-100	>0.999
Glu	100-10000	0.99		cAMP	100-10000	0.998		L-Tyr	2.04739	0.1-5	0.999283												13,14-dihydro-PGE1	2.43208	0.5-250	0.9966		PS(36:2)	4.9	0.1-100	>0.999
Methionine-sulfoxide	10-1000	0.99		Malate	100-10000	0.999		D-Val	4.23327	0.1-5	0.999348												13,14-dihydro-PGF1α	11.7097	5-250	1		PS(36:4)	3.8	0.1-100	>0.999
Citrulline	10-1000	0.99		2-Oxoglutarate	100-10000	0.998		L-Val	3.25146	0.1-5	0.999435												13-HDoHE	3.82695	0.5-250	0.9967		PS(38:4)	4.6	0.1-100	>0.999
Dimethylglycine	10-1000	0.99		CDP	100-10000	0.983																	13-HODE	5.81008	0.5-250	0.9963		PS(40:6)	8.5	0.1-100	>0.999
Ornitine	10-1000	0.99		6-Phosphogluconate	100-10000	0.983																	13-HOTrE	4.3372	0.5-250	0.998		SM(34:1)	4.8	0.1-100	>0.999
CMP	10-1000	0.99		GDP	100-10000	0.985																	13-HpODE	2.27133	0.5-250	0.9955		SM(36:1)	3.9	0.1-100	>0.999
Lys	10-1000	0.99		Fumarate	100-10000	0.985																	13-HpOTrE	9.33854	50-250	two-point calibration
His	10-1000	0.99		UDP	100-10000	0.984																	13-KODE	4.03657	0.5-250	0.9991
Pro	10-1000	0.99		3-Phosphoglycerate_2-Phoshoglycerate	100-10000	0.997																	14,15-DHET	1.2885	0.5-250	0.9982
2-Aminobutyrate	10-1000	0.99		NADP	100-10000	0.985																	14,15-DiHET-d11	2.05525	0.5-250	0.9984
cCMP	10-1000	0.99		Oxaloacetate	100-10000	0.085																	14,15-DiHETE	5.67015	5-250	1
Argininosuccinate	10-1000	0.99		NADH	10-1000	0.967																	14,15-EET	6.61358	5-250	1
Arg	10-1000	0.99		Citrate	100-10000	0.995																	14,15-EET-EA		Not evaluated
Homocysteine	100-10000	0.99		ADP	100-10000	0.985																	14,15-EpETE	2.54477	5-250	0.9936
GMP	10-1000	0.99		TDP	100-10000	0.983																	14,15-LTC4	5.63054	5-250	0.9999
Uridine	10-1000	0.99		Phosphoenolpyruvate	100-10000	0.986																	14,15-LTE4	3.10488	0.5-250	0.9983
Uracil	100-10000	0.99		Isocitrate	100-10000	0.97																	14-HDoHE	2.72994	0.5-250	0.9995
Cysteamine	100-10000	0.99		cis-Aconitate	100-10000	0.98																	15-deoxy-delta-12,14-PGJ2	2.35665	0.5-250	0.9956
AMP	10-1000	0.99		CTP	100-10000	0.988																	15-HEDE	1.3876	0.5-250	0.9998
Homocystine	10-1000	0.99		GTP	100-10000	0.994																	15-HEPE	0.745976	0.5-250	0.9975
Carnosine	100-10000	0.99		UTP	100-10000	0.994																	15-HETE	5.47688	0.5-250	0.9998
Choline	10-1000	0.99		ATP	100-10000	0.988																	15-HETE-d8	5.79458	0.5-250	0.9986
Cytosine	10-1000	0.99		TTP	100-10000	0.99																	15-HETrE	1.58809	0.05-250	0.9922
gamma-Glu-Cys	100-10000	0.99		NADPH	10-1000	0.997																	15-HpEPE	1.89439	5-250	0.9986
Val	10-1000	0.99		2,3-bis-Phosphoglycerate	100-10000	0.985																	15-HpETE	1.90603	0.5-250	0.9998
GSH	100-10000	0.99		Succinyl-CoA	1000-50000	0.981																	15-KEDE	1.20537	0.05-250	0.9841
TMP	100-10000	0.99		Acetyl-CoA	100-10000	0.989																	15-KETE	3.96963	0.5-250	0.9963
Carnitine	10-1000	0.99																					15-keto-PGE2	2.00941	0.5-250	0.995
Met	10-1000	0.99																					15-keto-PGF1α	1.24596	0.5-250	0.9967
Hypoxanthine	100-10000	0.98																					15-keto-PGF2α	0.899888	0.5-250	0.9919
SAM	100-10000	0.99																					16(17)-EpDPE	6.04291	5-250	1
Cytidine	10-1000	0.99																					16-HDoHE	6.13027	0.5-250	0.9999
Guanosine	10-1000	0.99																					16-HETE	4.52043	0.5-250	0.9941
Adenine	10-1000	0.98																					17,18-DiHETE	4.15998	5-250	0.9994
Thymidine	10-1000	0.99																					17,18-EpETE	3.8958	5-250	0.9954
Adenosine	10-1000	0.99																					17-HDoHE	10.2678	5-250	0.9958
cAMP	10-1000	0.99																					17-HETE	4.31469	0.5-250	0.9936
cGMP	10-1000	0.99																					17S-HpDHA	3.68212	5-250	0.9922
FAD	100-10000	0.99																					18-carboxy-dinor-LTB4	5.54728	0.5-250	0.9993
Tyr	10-1000	0.99																					18-HEPE	1.49973	0.5-250	0.9986
Ile	10-1000	0.99																					18-HETE	1.93247	0.5-250	0.9993
SAH	10-1000	0.98																					19(20)-DiHDPA	1.78449	0.5-250	0.9979
Leu	10-1000	0.99																					19,20-EpDPE	4.08511	5-250	1
Phe	10-1000	0.99																					19-HETE	2.04081	5-250	0.9993
Acetylcarnitine	10-1000	0.99																					1a,1b-dihomo-PGF2α	2.22707	0.5-250	0.9977
Trp	10-1000	0.99																					2,3-dinor-11β-PGF2α	0.747623	0.5-250	0.9982
FMN	10-1000	0.99																					2,3-dinor-8-iso-PGF2α	0.73382	0.5-250	0.998
Oxaloacetate	<LOQ	N/A*																					2,3-dinor-PGE1	0.205516	0.5-250	0.9961
Isocitrate	100-10000	0.99																					2,3-dinor-TXB1	3.00427	50-250	two-point calibration
Malate	100-10000	0.99																					2,3-dinor-TXB2	1.78295	5-250	0.9998
Pyruvate	100-10000	0.99																					20-carboxy-AA	2.74074	5-250	1
2-Oxoglutarate	100-10000	0.98																					20-carboxy-LTB4	2.40567	0.5-250	0.9985
Lactate	100-10000	0.97																					20-HDoHE	1.43403	0.5-250	0.9998
Citrate	100-10000	0.99																					20-HETE	4.31198	5-250	1
cis-Aconitate	10-1000	0.99																					20-hydroxy-LTB4	1.42296	0.5-250	0.9983
Succinate	100-10000	0.99																					20-hydroxy-PGE2	1.16756	0.5-250	0.9963
NAD	100-10000	0.99																					20-hydroxy-PGF2α	1.03127	0.5-250	0.9962
Fumarate	<LOQ	N/A*																					4-HDoHE	4.10858	0.5-250	0.9962
GSSG	100-10000	0.99																					5(6)-EET	5.22703	0.5-250	0.995
*Calibration curve could not be established because all responses were below the LOD.																							5,15-DiHETE	1.64933	0.5-250	0.9988
																							5,6-DHET	3.97986	0.5-250	0.9985
																							5,6-DHET-lactone	6.69319	0.5-250	0.9948
																							5,6-DiHETE	7.9122	50-250	two-point calibration
																							5,6-EET-EA		Not evaluated
																							5-HEPE	2.40946	0.5-250	0.985
																							5-HETE	5.36547	0.5-250	0.9976
																							5-HETE-d8	4.88199	0.5-250	0.9744
																							5-HETrE	0.614522	0.5-250	0.9998
																							5-HpEPE	3.64022	50-250	two-point calibration
																							5-HpETE	9.28931	5-250	0.9987
																							5-iPF2α-VI	0.617386	0.5-250	0.9976
																							5-KETE	4.36689	0.5-250	0.9999
																							5S,14R-LXB4	2.60985	0.5-250	0.9983
																							5S,6R-LXA4	1.97036	0.5-250	0.996
																							5S,6S-LXA4	2.18547	0.5-250	0.998
																							6,15-diketo-13,14-dihydro-PGF1α	5.91111	5-250	0.9999
																							6-keto-PGE1	0.494866	0.5-250	0.995
																							6-keto-PGF1α	1.16715	0.5-250	0.9938
																							6-keto-PGF1α-d4	1.23858	0.5-250	0.989
																							6-trans-LTB4	3.41593	0.5-250	0.9803
																							7,17-hydroxy-DPA		Not evaluated
																							7-HDoHE	4.07801	0.5-250	0.9883
																							8(9)-EET	4.15341	5-250	1
																							8,12-iso-iPF2α-VI-1,5-lactone	2.82527	5-250	0.9994
																							8,15-DiHETE	2.29794	0.5-250	0.9939
																							8,9-DHET	2.41538	0.5-250	0.9917
																							8,9-EET-EA		Not evaluated
																							8-HDoHE	5.37908	5-250	0.9978
																							8-HEPE	4.97826	5-250	0.9953
																							8-HETE	8.26949	0.5-250	0.9897
																							8-HETrE	4.85783	0.5-250	0.9864
																							8-iso-13,14-dihydro-15-keto-PGF2α	7.3111	5-250	0.9957
																							8-iso-15(R)-PGF2α	3.23859	5-250	0.9994
																							8-iso-15-keto-PGF2α	1.66463	0.5-250	0.9976
																							8-iso-PGA1	0.88502	0.5-250	0.9969
																							8-iso-PGA2	0.906799	0.5-250	0.9887
																							8-iso-PGE1	0.878205	0.5-250	0.9931
																							8-iso-PGE2	2.35269	0.5-250	0.9973
																							8-iso-PGF1α	1.07827	0.5-250	0.9845
																							8-iso-PGF2α	1.88547	0.5-250	0.9959
																							8-iso-PGF3α	2.12348	5-250	0.9981
																							9,10-DiHOME	1.84004	0.5-250	0.9975
																							9,10-EpOME	3.70204	5-250	0.9994
																							9-HEPE	4.13059	5-250	0.9833
																							9-HETE	2.31287	0.5-250	0.9844
																							9-HODE	5.76198	0.5-250	0.9947
																							9-HOTrE	3.7186	0.5-250	0.9994
																							9-HpODE	6.27769	0.5-250	0.9987
																							9-KODE	1.77654	0.5-250	0.9905
																							AA	2.24767	5-250	1
																							AA-d8	1.64614	5-250	0.9903
																							AEA	1.11732	0.05-250	0.9801
																							Azelaoyl-PAF	1.88932	0.5-250	0.9999
																							delta17-6-keto-PGF1α	1.10586	0.5-250	0.9969
																							DHA	0.896076	0.5-250	0.9992
																							EPA	1.90591	5-250	0.9985
																							iPF2α-IV		Not evaluated
																							LTB3	2.77126	5-250	0.9913
																							LTB4	1.5724	0.5-250	0.9959
																							LTB4 d4	2.74127	0.5-250	0.9908
																							LTB4-EA	0.8731	0.5-250	0.9859
																							LTB5	2.40597	5-250	0.9999
																							LTC4	10.5173	5-250	0.9985
																							LTC4-d5	3.77805	5-250	0.9972
																							LTD4	4.4107	0.05-250	0.9996
																							LTD4-d5	3.55399	0.5-250	0.9981
																							LTE4	4.70494	0.5-250	0.9963
																							LTF4	9.16091	5-250	0.9997
																							LXA5	0.753238	0.5-250	0.9991
																							Lyso-PAF	0.817285	0.05-250	0.9868
																							Maresin1	2.45207	5-250	0.9994
																							N-acetyl-LTE4	2.57764	0.5-250	0.9986
																							OEA	1.3391	0.05-250	0.8079
																							OEA-d4	1.39472	0.005-250	0.9746
																							PAF	3.46331	0.5-250	0.9852
																							PAF-d4	4.3483	5-250	0.9911
																							PGA1	1.42814	0.5-250	0.997
																							PGA2	3.44311	0.5-250	0.996
																							PGA2-d4	0.799721	0.5-250	0.9967
																							PGB2	1.29485	0.5-250	0.9991
																							PGD1	1.35757	0.5-250	0.9976
																							PGD2	2.03662	0.5-250	0.9969
																							PGD2-d4	1.63226	0.5-250	0.9982
																							PGD2-EA	1.49466	0.5-250	0.9935
																							PGD3	0.764472	0.5-250	0.9957
																							PGE1	1.33541	0.5-250	0.993
																							PGE1-EA	0.424991	0.05-250	0.989
																							PGE2	1.49668	0.5-250	0.9948
																							PGE2-d4	2.29354	0.5-250	0.9952
																							PGE2-EA	1.17662	0.5-250	0.9991
																							PGE3	1.51043	0.5-250	0.9947
																							PGF1α	2.0519	0.5-250	0.999
																							PGF2α	0.854975	0.5-250	0.9941
																							PGF2α-d4	2.95807	5-250	0.997
																							PGF2α-EA	0.379675	0.05-250	0.9859
																							PGF3α	1.17551	5-250	0.9988
																							PGJ2	2.25478	0.5-250	0.9979
																							PGK2	0.616738	0.05-250	0.9952
																							Resolvin D1	1.48512	0.5-250	0.9969
																							Resolvin D2	1.00427	0.5-250	0.9988
																							Resolvin D3	1.4391	0.5-250	0.9995
																							Resolvin D4	1.64107	5-250	1
																							Resolvin D5	2.00504	0.5-250	0.9992
																							Resolvin E1	1.19969	5-250	0.9993
																							tetranor-12-HETE	1.81858	0.5-250	0.9966
																							tetranor-PGAM	1.01173	0.05-250	0.999
																							tetranor-PGDM	1.07825	0.5-250	0.9983
																							tetranor-PGEM	1.35294	0.5-250	0.9971
																							tetranor-PGEM-d6	1.52001	0.5-250	0.999
																							tetranor-PGFM	0.386256	0.5-250	0.9979
																							tetranor-PGJM	1.11264	5-250	0.9997
																							TXB1	0.376094	5-250	0.9989
																							TXB2	1.36389	5-250	0.9988
																							TXB2-d4	1.14486	5-250	0.9997
																							TXB3	1.32533	5-250	0.9989
